# Supplementary material for: V-ATPase/TORC1-mediated ATFS-1 translation directs mitochondrial UPR activation in C. elegans
Source: J Cell Biol. 2022 Oct 31;222(1):e202205045. doi: 10.1083/jcb.202205045 (PMC9623136; doi:10.1083/jcb.202205045)
Supplement: Table S1 — show the RNA-seq results of worms fed with RNAi targeting v-ATPase subunits and/or cco-1 RNAi. [file JCB_202205045_TableS1.xlsx]

## Sheet: Key notes
Table S1. RNA-seq results of worms fed with RNAi targeting v-ATPase subunits and/or cco-1 RNAi.
Gene ID	Wormbase Gene ID
Symbol	Gene name
X_1	Normalized counts for given Condition_X (see below), replicate 1 of 3
X_2	Normalized counts for given Condition_X (see below), replicate 2 of 3
X_3	Normalized counts for given Condition_X (see below), replicate 3 of 3
X_logFC	Log2 fold change for given Condition_X (see below) relatively to Condition_ev
X_P-value	P-value for the comparasion of Condition_X (see below) versus Condition_ev (Limma-Voom)
Adjust_P-value	Benjamini-Hochberg adjusted P-value
vha-x.effect.in.cco-1_logFC	Log2 fold change for Condition_cco-1+vha-x relatively to Condition_cco-1
atfs-1.effect.in.cco-1_logFC	Log2 fold change for Condition_cco-1+atfs-1 relatively to Condition_cco-1
vha-x_dependency	Fold change for the vha-x.effect.in.cco-1_logFC relatively to cco-1_logFC
ATFS-1_dependency	Fold change for the atfs-1.effect.in.cco-1_logFC relatively to cco-1_logFC
Treatment Conditions:
ev	Worms grown on empty vector (ev) RNAi (100%) bacteria
vha-x	Worms grown on vha-x RNAi (25%) bacteria + ev RNAi (75%) bacteria
atfs-1	Worms grown on atfs-1 RNAi (60%) bacteria + ev RNAi (40%) bacteria
cco-1+ev	Worms grown on cco-1 RNAi (40%) bacteria + ev RNAi (60%) bacteria
cco-1+vha-x	Worms grown on cco-1 RNAi (40%) bacteria + vha-x RNAi (25%) bacteria + ev RNAi (35%) bacteria
cco-1+atfs-1	Worms grown on cco-1 RNAi (40%) bacteria + atfs-1 RNAi (60%) bacteria

## Sheet: All genes
Gene ID	Symbol	ev_1	ev_2	ev_3	vha-1_1	vha-1_2	vha-1_3	vha-4_1	vha-4_2	vha-4_3	vha-16_1	vha-16_2	vha-16_3	vha-19_1	vha-19_2	vha-19_3	atfs-1_1	atfs-1_2	atfs-1_3	cco-1+ev_1	cco-1+ev_2	cco-1+ev_3	cco-1+vha-1_1	cco-1+vha-1_2	cco-1+vha-1_3	cco-1+vha-4_1	cco-1+vha-4_2	cco-1+vha-4_3	cco-1+vha-16_1	cco-1+vha-16_2	cco-1+vha-16_3	cco-1+vha-19_1	cco-1+vha-19_2	cco-1+vha-19_3	cco-1+atfs-1_1	cco-1+atfs-1_2	cco-1+atfs-1_3	Symbol	cco-1.effect.logFC	cco-1.effect.adj.P.Val	vha-1.effectIn.cco-1.logFC	vha-1.effectIn.cco-1.adj.P.Val	vha-4.effectIn.cco-1.logFC	vha-4.effectIn.cco-1.adj.P.Val	vha-16.effectIn.cco-1.logFC	vha-16.effectIn.cco-1.adj.P.Val	vha-19.effectIn.cco-1.logFC	vha-19.effectIn.cco-1.adj.P.Val	atfs-1.effectIn.cco-1.logFC
WBGene00000002	aat-1	20.7511	20.8123	19.7296	8.01386	8.02105	7.41006	6.82155	6.34609	7.64075	6.57871	6.7388	5.98324	6.5722	7.18438	6.57754	20.5958	20.9402	21.2392	13.0304	12.9355	12.1471	7.44678	8.0423	7.49904	7.89697	8.90773	8.79364	7.99558	7.81589	6.98339	7.52169	7.75713	7.45597	8.47307	7.68805	8.45557	aat-1	-0.685737	3.53159e-13	-0.729565	5.72647e-12	-0.575576	2.00016e-09	-0.743381	2.92085e-12	-0.744925	2.79716e-12	-0.631371
WBGene00000003	aat-2	13.7982	13.3222	13.8046	12.454	12.4286	11.2046	12.0901	12.19	12.4983	14.7156	14.3357	16.4601	13.61	16.1963	15.7923	14.9239	16.2595	14.8627	13.7402	14.7497	13.6531	11.6447	13.5879	12.4654	11.3905	13.6239	13.1936	15.9434	15.9737	16.0709	17.4233	20.3037	17.6403	15.8179	13.8737	14.4785	aat-2	0.0416584	0.740197	-0.16283	0.0738421	-0.144818	0.114446	0.18823	0.0272134	0.390949	1.18108e-05	0.0665784
WBGene00000004	aat-3	27.8847	29.2254	26.379	12.454	12.8077	12.1648	13.9656	13.0057	12.7569	12.7691	12.7555	12.408	13.3528	11.2634	11.9009	29.3339	31.3133	31.886	27.8292	28.0698	26.379	14.0936	13.2683	12.8421	16.5499	16.0543	15.47	15.5333	14.3443	14.6222	14.11	16.3662	16.2476	31.6286	26.8675	30.1162	aat-3	-0.0203827	0.814893	-1.03369	2.09112e-19	-0.775289	1.38568e-15	-0.887008	1.28914e-17	-0.81925	1.42922e-16	0.104283
WBGene00000005	aat-4	22.2537	20.9602	22.0814	8.76159	10.0745	8.32948	9.94995	9.7148	8.48389	4.14716	3.53861	3.72467	3.94902	3.59399	4.99114	22.3778	20.8862	21.6917	15.5728	16.4263	15.7758	7.70157	7.66617	7.31142	7.53648	7.97747	7.90678	3.34921	3.03826	2.81668	3.39334	4.34708	4.01741	11.4507	11.2516	11.8502	aat-4	-0.450573	4.85838e-08	-1.0749	8.55179e-17	-1.02854	4.05449e-16	-2.37917	1.03137e-24	-2.03008	1.34586e-23	-0.467453
WBGene00000006	aat-5	7.51933	7.94628	8.71324	10.7408	8.62553	10.4478	9.33922	8.00344	8.83466	13.7181	13.4355	13.5402	13.2227	13.5667	13.4757	7.37536	8.13266	7.57551	8.64186	9.06214	9.01791	10.4504	10.4059	10.0593	8.87988	8.6591	8.29665	14.3496	13.5702	14.9408	12.4021	12.6834	14.276	7.38058	7.80039	7.27766	aat-5	0.146754	0.200885	0.210436	0.0215202	-0.0489278	0.626662	0.680841	8.42769e-11	0.556287	2.15844e-08	-0.251104
WBGene00000007	aat-6	15.128	15.8939	15.5395	13.3843	14.8045	14.8316	13.3242	14.4517	13.3504	14.9706	14.4837	15.4382	13.6316	14.9769	14.6292	14.0408	13.0626	14.6795	17.4719	17.6595	17.1669	18.6426	19.0172	17.3341	18.0646	19.1176	15.7975	13.2541	13.9437	14.8037	14.7203	14.3399	15.8479	18.1528	19.3323	17.2875	aat-6	0.167847	0.066228	0.0714921	0.360552	0.0141831	0.867648	-0.317714	0.000156398	-0.220975	0.00577689	0.065268
WBGene00000008	aat-7	1.808	2.04614	1.74205	0.300611	0.78568	0.61317	0.563282	0.40935	0.669307	0.338353	0.30205	0.271643	0.516854	0.339423	0.241761	1.53427	1.74039	1.49094	1.11229	1.24456	0.928584	0.495095	0.571038	0.454873	0.458111	0.511966	0.681719	0.270374	0.271643	0.211501	0.146915	0.21319	0.175655	0.567172	0.481072	0.319272	aat-7	-0.775196	0.0017561	-1.10716	0.000429914	-1.00239	0.00109544	-2.12372	3.15504e-07	-2.62311	2.95932e-08	-1.29411
WBGene00000009	aat-8	0.604072	0.819547	0.615769	0.418535	0.351112	0.21404	0.402938	0.723551	0.298924	0.976766	0.977231	0.775627	0.684372	0.814698	0.717279	0.846705	0.697123	0.929275	0.448798	0.242724	0.390487	0.569568	0.493705	0.237468	0.411833	0.548279	0.402938	0.910492	1.25508	1.11598	0.89927	0.722833	0.698922	0.43405	0.300611	0.0867638	aat-8	-0.947339	0.0347246	0.217431	0.629199	0.36587	0.404101	1.63547	2.22779e-05	1.13937	0.00317156	-0.635347
WBGene00000010	aat-9	40.0382	40.3975	40.7413	28.0106	29.8873	27.6516	27.1036	28.4155	30.1016	22.9164	22.9818	22.0207	21.7791	22.7995	24.2699	42.0682	42.281	42.5245	45.7478	42.6559	42.7822	27.1036	29.3977	29.1439	30.0099	33.4607	33.3386	24.7346	25.6521	23.7996	24.8899	22.7017	26.2752	42.7204	41.7669	40.5434	aat-9	0.113774	0.060626	-0.615362	6.63551e-15	-0.43941	1.02205e-10	-0.822305	5.70912e-19	-0.830382	4.30235e-19	-0.068857
WBGene00000012	abf-1	2.20796	2.04614	2.36019	1.71851	1.66767	1.55783	1.62303	1.42274	1.4752	0.693891	1.17519	0.919864	1.3868	1.03212	0.979459	1.8683	2.88137	1.8261	1.3776	2.26563	2.1314	1.927	1.72532	1.58852	2.06463	2.28622	1.18035	0.824973	0.912159	1.08852	0.929275	1.11826	1.00919	3.10245	1.46245	2.17237	abf-1	-0.226705	0.435393	-0.11103	0.662327	-0.0855182	0.743533	-1.00735	0.000662418	-0.888698	0.00186331	0.189613
WBGene00000013	abf-2	2.12029	2.5828	1.979	1.41596	1.24456	1.46245	1.62303	1.66929	2.03452	2.76025	3.15173	3.2246	2.05412	1.43329	1.50168	3.44556	2.72235	3.07547	1.3776	2.53708	2.50287	2.02144	1.65131	1.98874	2.61943	2.0377	1.83164	4.19157	4.79687	4.63546	2.29753	2.84646	2.23341	1.18035	1.89697	2.02069	abf-2	-0.102995	0.721052	-0.132838	0.551768	0.053234	0.816323	1.13766	2.85046e-08	0.246208	0.216453	-0.317802
WBGene00000016	abf-5	6.62505	8.3893	7.83906	7.19436	7.94425	6.83425	9.16353	7.73103	8.21984	11.5703	14.395	13.3921	11.8422	11.6141	10.6645	8.57048	8.80649	9.74347	7.88494	7.42501	7.72471	9.00447	7.31818	8.1346	8.47467	7.97747	9.09305	12.6102	11.7012	11.7196	11.798	12.0659	11.1657	8.56819	8.45133	7.56032	abf-5	0.0180202	0.914201	0.0817668	0.465656	0.14766	0.179334	0.645024	2.19544e-08	0.604457	1.05542e-07	0.0919929
WBGene00000017	abf-6	7.89697	5.40485	7.17734	6.04471	7.04441	6.21942	7.26052	5.966	6.97706	9.79718	10.5854	11.1047	8.87909	9.94346	9.67543	6.23839	7.03927	6.94742	6.76927	6.73169	6.09423	7.81015	5.66778	6.11876	6.76652	6.01044	6.16601	10.8602	10.8421	11.9792	11.8566	10.955	11.1657	7.128	7.30041	7.32036	abf-6	-0.047195	0.783451	-0.0119989	0.926129	-0.0491314	0.707854	0.781511	1.19669e-09	0.794942	7.42535e-10	0.151932
WBGene00000018	abl-1	23.9764	26.2209	24.6898	28.7012	28.0558	27.4537	27.7821	25.6257	28.0622	46.7255	47.0581	49.6732	44.8079	45.0629	49.0826	25.3386	26.1715	25.4713	25.2585	24.7571	25.6319	27.7821	27.1951	27.2981	25.0165	25.5643	24.3895	55.2784	59.9095	53.7372	51.1187	51.146	50.8822	26.6943	27.2473	26.1862	abl-1	0.0154318	0.858606	0.121266	0.0352464	-0.0130836	0.837957	1.15762	8.69958e-27	1.01771	2.29885e-24	0.0829804
WBGene00000019	abt-1	8.51604	9.82346	8.77282	40.9441	36.7948	37.9232	25.6597	29.9247	28.6555	38.292	39.3602	39.9217	42.8906	47.7444	44.7187	7.64325	7.80148	6.40508	9.99747	8.87471	11.6447	36.0781	39.1488	35.1288	28.0057	29.9961	28.6811	34.783	27.1675	27.7584	39.3231	38.3029	39.0474	6.64482	8.29627	7.69342	abt-1	0.164377	0.290746	1.86201	7.22118e-23	1.51461	6.15012e-19	1.5555	7.6534e-20	1.94377	5.42366e-24	-0.428287
WBGene00000020	abt-2	20.9809	20.1524	18.7501	80.076	75.6756	75.0245	66.2648	61.0936	66.2288	93.6118	90.2526	99.7372	99.2918	102.268	109.111	17.9565	22.2075	17.2283	25.0971	22.6919	24.1846	79.3511	70.3975	74.7291	67.2887	66.7338	67.8156	114.73	106.059	109.628	122.675	113.995	117.254	27.8759	28.6424	28.0558	abt-2	0.265513	0.00435812	1.64059	1.28548e-27	1.4889	1.36932e-25	2.19928	1.19093e-33	2.29855	1.85581e-34	0.233914
WBGene00000021	abt-3	1.56835	1.72874	1.03719	8.22096	6.65675	6.77712	4.86598	4.82814	4.69897	5.10843	4.594	6.33246	5.7917	6.823	7.82615	1.7069	1.57313	1.41058	2.40525	2.18882	1.63249	5.99644	5.98324	6.27103	4.82591	4.60607	7.05017	4.41294	3.77174	3.50669	8.1959	6.08375	6.99934	1.11296	1.12563	1.43649	abt-3	0.536967	0.0864069	1.57	1.80341e-10	1.3962	6.27782e-09	0.921157	4.38366e-05	1.7814	2.42912e-12	-0.752183
WBGene00000022	abt-4	46.6329	46.6597	43.2009	362.833	335.196	339.596	310.313	292.698	302.129	251.464	254.779	272.819	306.774	314.088	330.803	48.1004	48.4621	42.3763	37.3516	37.1742	37.3204	350.181	344.875	339.596	301.74	300.194	302.631	317.415	316.53	321.061	382.092	378.32	383.586	59.8257	61.8992	64.8583	abt-4	-0.286432	2.75223e-05	3.20945	1.70775e-44	3.0157	2.70159e-43	3.09397	1.9845e-44	3.35448	7.21473e-46	0.737471
WBGene00000023	abt-5	8.62433	8.07289	8.35717	37.087	30.0984	34.0447	24.5357	24.1792	23.4213	32.2447	29.7961	36.7872	36.9124	36.6757	38.9828	7.31099	7.03927	6.6926	9.7497	7.562	8.95103	30.5657	31.5703	26.5906	25.068	23.046	23.6437	27.0702	25.7517	26.1681	35.2827	32.6418	33.3386	6.89569	9.02424	7.56032	abt-5	0.0604476	0.726169	1.76049	3.55455e-22	1.45721	1.37739e-18	1.59636	1.1722e-20	1.95431	1.85048e-24	-0.162843
WBGene00000024	abu-1	3.45454	1.81249	1.979	6.11997	6.48998	5.86409	4.73912	4.11565	3.93815	22.9676	22.7503	23.5436	19.9158	12.3444	16.3821	2.89517	1.90292	1.32704	2.28415	2.18882	3.01089	4.38201	5.6946	4.83188	3.88159	4.35007	4.07162	23.9956	29.6882	28.1375	19.3601	20.4569	21.8044	1.24891	1.59931	1.03719	abu-1	0.0930675	0.838203	1.00072	0.00030179	0.730576	0.00916652	3.45973	4.8741e-20	3.05477	7.77653e-18	-0.953614
WBGene00000027	abu-4	0.152226	0.216921	0.162898	0.171229	0.351112	0.21404	0.366715	0.114679	0.211501	0.464535	0.504952	0.485989	0.48667	0.241761	0.300611	0.218222	0.22996	0.0403641	0.0860715	0.143613	0.282607	0.276126	0.237468	0.198294	0.0860715	0.0199193	0.119874	0.420071	0.44918	0.409002	0.33976	0.507214	0.376594	0.0258747	0.0233042	0.149215	abu-4	-0.207684	0.820432	0.63224	0.294634	-1.36236	0.0771689	1.48857	0.00627425	1.40496	0.0101822	-1.76024
WBGene00000029	abu-6	0.742666	0.542725	0.753384	1.75148	2.33533	1.979	1.85131	1.27872	1.4752	2.57389	1.85202	1.88118	2.28666	2.04748	1.98314	0.923721	0.697123	0.628247	0.624069	0.704684	0.861047	1.28103	1.72532	1.41255	0.912908	0.940155	1.29341	1.66062	1.67076	1.2847	1.78207	1.80564	2.04614	0.50178	0.18827	0.267486	abu-6	0.10616	0.859422	1.01456	0.00384584	0.517377	0.167749	1.07825	0.00185731	1.37337	7.49632e-05	-1.301
WBGene00000030	abu-7	1.56835	1.10881	1.58572	2.27926	2.17983	2.2437	1.96745	1.50499	1.70725	4.14716	2.72821	2.78892	3.67434	2.97155	2.75945	0.768785	1.18035	0.929275	1.43107	1.11049	0.861047	1.66062	1.79047	1.72735	1.32157	1.73352	1.36535	2.54455	2.81418	3.17948	2.88296	3.01048	2.7649	0.567172	0.18827	0.55848	abu-7	-0.336879	0.41161	0.636012	0.041911	0.397594	0.227439	1.35211	9.4642e-06	1.37735	6.65576e-06	-1.50625
WBGene00000031	abu-8	3.80529	3.18053	4.14716	6.74785	7.28482	7.52561	6.7467	5.03746	6.5152	31.4109	24.1679	25.1853	21.6928	15.1125	17.0932	3.0574	3.34675	2.99956	4.19309	2.90342	3.77926	6.04613	7.69932	7.85834	4.11042	6.40666	5.03673	30.441	35.525	35.773	26.7979	29.1976	27.7584	3.10245	1.3352	2.02069	abu-8	-0.0418903	0.925502	0.99711	0.000180783	0.509413	0.0635412	3.23868	1.49185e-19	2.96102	5.81889e-18	-0.818623
WBGene00000033	abu-10	2.96894	2.89304	3.12851	5.62857	4.01621	5.61585	4.76691	3.95101	4.98517	18.8409	15.7778	18.3332	14.3443	11.0997	13.3321	1.7069	1.90292	2.31959	2.8583	2.59104	2.1314	4.70317	5.06925	4.89664	2.87073	3.71197	2.71764	16.8117	19.5649	22.2249	12.566	15.1072	13.1054	0.851659	1.0545	1.36442	abu-10	-0.255742	0.411326	0.962183	4.77492e-05	0.291788	0.245547	2.95168	4.19725e-20	2.43321	1.10627e-16	-1.2296
WBGene00000034	abu-11	6.09654	4.57361	6.39647	10.1252	11.1111	10.3851	8.88737	6.94545	7.89818	43.1888	34.7315	34.4452	33.8793	26.1032	30.086	4.62276	4.95251	5.31398	5.06076	4.46038	5.41306	8.36925	10.4756	9.15818	7.00839	7.17081	7.96798	38.3763	43.351	43.6748	37.4241	37.7261	39.7538	3.3735	2.77195	4.01895	abu-11	-0.181885	0.500842	0.905474	9.11364e-06	0.570943	0.00466685	3.07204	1.23034e-23	2.9479	7.49993e-23	-0.566933
WBGene00000035	ace-1	10.1275	9.99186	11.1375	9.35969	8.2919	9.84524	8.53744	7.85834	7.70532	8.22725	8.5485	8.80993	9.8928	8.86728	9.30315	9.36692	10.5446	11.4229	9.53047	8.06877	7.51334	9.40079	7.29447	7.22379	8.37426	8.42361	9.09305	8.47307	7.61849	8.68499	11.309	9.77128	11.3171	7.69932	10.3998	9.28974	ace-1	-0.321249	0.0104826	-0.0739302	0.545031	0.0502964	0.684892	-0.0144472	0.904136	0.371473	0.000937149	0.121239
WBGene00000036	ace-2	17.1446	14.0936	14.4035	17.3515	15.8496	17.2346	16.1195	13.8486	14.7541	18.0629	17.3613	20.3915	18.6506	20.2814	20.5141	15.6363	15.6038	14.393	15.6666	12.3526	14.2271	17.5837	17.0988	16.7635	15.8939	15.1829	15.9473	20.9668	19.1681	18.7306	21.6477	19.2153	21.3057	13.7963	13.9598	14.6116	ace-2	-0.11287	0.281906	0.29086	0.000757237	0.161098	0.0624107	0.483775	1.32077e-07	0.562357	3.23531e-09	0.0105413
WBGene00000037	ace-3	2.8989	2.72593	2.90679	2.20887	2.47027	2.94053	3.10944	2.81971	3.26073	3.08152	3.12289	3.66532	3.16483	2.72932	2.96928	2.73285	3.11368	2.15127	2.59671	2.90342	1.69723	2.45322	2.32869	2.67018	2.40218	2.53409	2.52901	3.01089	3.59321	2.69878	3.28123	2.59104	2.67018	3.54059	3.37387	3.2434	ace-3	-0.281139	0.164845	0.0842476	0.648872	0.0887386	0.635925	0.39646	0.0173292	0.275707	0.101806	0.532647
WBGene00000038	ace-4	1.42274	1.18035	1.82187	1.97334	1.14031	1.49023	1.35162	1.11598	1.43107	1.6174	1.47056	1.35298	1.3868	1.58572	1.43783	0.846705	0.624069	1.24152	1.31377	0.912908	1.17006	1.5569	1.45051	1.625	1.18035	1.34411	1.36535	1.48193	1.4801	1.82119	1.14031	1.469	1.12253	0.567172	0.542725	0.627313	ace-4	-0.374732	0.17032	0.462388	0.0429625	0.208968	0.39421	0.503236	0.0244954	0.140623	0.555139	-0.953706
WBGene00000039	acn-1	15.4639	15.8939	15.2212	12.7569	11.9636	11.0718	10.757	10.4447	9.87705	60.2873	67.2156	63.6745	62.3019	56.8014	59.314	14.379	15.7665	16.1268	10.5474	10.3165	10.8188	12.0248	13.3803	12.4654	10.6167	11.1352	10.9513	82.5022	94.2806	87.711	57.315	60.5486	57.1904	11.8145	10.2802	11.5242	acn-1	-0.556062	1.78775e-07	0.256249	0.00593655	0.0457596	0.651179	3.0596	2.01113e-37	2.46579	3.41066e-33	0.0833417
WBGene00000040	aco-1	165.123	167.213	164.697	135.378	128.744	132.597	121.043	126.678	128.487	94.0263	103.885	95.2303	94.5089	101.439	101.371	148.118	158.668	149.259	247.808	237.648	238.261	172.14	171.53	175.513	171.697	173.954	171.697	99.6838	91.228	100.067	108.576	116.497	106.51	202.339	204.531	196.589	aco-1	0.541844	2.68114e-18	-0.47899	2.52671e-17	-0.484048	2.6262e-17	-1.31553	1.54156e-33	-1.12689	4.34277e-31	-0.262095
WBGene00000041	aco-2	698.765	688.75	681.795	655.928	635.473	654.658	559.847	569.511	584.619	456.021	456.911	466.201	502.954	522.255	501.051	678.563	667.499	640.153	991.815	972.787	984.724	728.892	728.892	722.493	691.614	732.245	711.623	416.114	375.945	365.016	507.515	507.515	491.923	665.03	687.053	640.153	aco-2	0.511254	8.70156e-21	-0.435836	3.5826e-19	-0.466161	5.2722e-20	-1.35214	7.45011e-38	-0.968859	1.95588e-32	-0.566546
WBGene00000042	acr-2	1.03719	0.752667	1.11229	0.846705	1.10449	1.23809	1.42274	1.11598	1.03484	1.32157	1.29503	1.88118	1.62146	1.40871	1.76567	0.923721	0.853307	0.418535	1.17519	0.413346	0.748663	1.09425	0.830354	0.750979	0.986654	1.00919	1.14158	1.41903	1.50499	1.70759	1.55184	1.39449	1.52343	0.633884	1.12563	1.50701	acr-2	-0.418796	0.313283	0.303122	0.388409	0.548455	0.103308	1.10901	0.000467923	1.06058	0.000823269	0.520784
WBGene00000043	acr-3	1.26037	1.33566	0.968863	0.618103	0.677087	0.530529	0.563282	0.607997	0.941763	0.668422	0.945002	0.750979	0.629745	0.78568	0.797092	0.542725	0.48667	0.775627	0.500117	0.473903	0.861047	0.838378	0.756074	0.750979	0.458111	0.865706	0.55715	0.85212	0.831061	0.858254	0.869261	1.02787	0.698922	0.43405	0.675318	0.319272	acr-3	-0.999975	0.00196809	0.407544	0.191635	0.0385473	0.914715	0.525025	0.0792503	0.537876	0.0720918	-0.374731
WBGene00000044	acr-5	1.49361	1.10881	0.968863	2.01059	1.59128	1.68614	1.1665	1.55184	1.63404	1.50617	1.67369	1.11013	1.33901	1.69015	1.41287	0.846705	1.90292	1.24152	1.69677	1.63295	2.38592	1.24891	1.17871	1.34811	1.78499	2.0662	1.60328	1.55783	1.23207	1.67523	1.10843	1.39449	1.59022	1.24891	1.59931	2.17237	acr-5	0.680399	0.0145876	-0.578582	0.0177192	-0.0535037	0.824584	-0.346411	0.128394	-0.475836	0.0426286	-0.202866
WBGene00000045	acr-6	0.460357	0.473903	0.222761	0.25924	0.426977	0.724988	0.604072	0.40935	0.378995	0.464535	0.458111	0.594919	0.391419	0.398726	0.335764	0.401226	0.34637	0.418535	0.177916	0.583319	0.337458	0.642013	0.347058	0.782738	0.493705	0.711495	0.681719	0.698922	0.606513	0.492236	0.532924	0.539235	0.529266	0.775627	0.418535	0.426977	acr-6	-0.157768	0.817248	0.7715	0.0738532	0.924299	0.0304647	0.857961	0.0409286	0.705885	0.0979773	0.661908
WBGene00000046	acr-7	0.885079	1.33566	0.968863	1.59768	1.39678	1.55783	1.27872	1.24028	1.15716	1.64231	1.55923	1.73917	1.76666	2.14813	1.87946	1.20709	0.940901	0.775627	1.04816	1.43141	0.861047	1.75925	1.31507	1.58852	1.39832	1.65955	1.44812	1.91701	2.11403	2.16206	1.55184	1.63701	1.68449	1.24891	1.20288	0.964102	acr-7	0.0581371	0.861931	0.502525	0.016245	0.459538	0.0296636	0.920356	1.07917e-05	0.575689	0.00514892	0.0549554
WBGene00000047	acr-8	2.66667	2.34242	4.21066	2.62255	2.68687	2.06242	2.60735	2.75577	2.42569	2.2757	2.48519	2.41682	2.41958	2.61856	2.20887	4.45113	2.88137	4.18504	3.91098	2.98688	4.16635	2.33694	2.42769	2.59104	2.33497	2.0662	2.52901	2.34242	2.35914	2.447	2.81864	3.07167	2.23341	2.14015	2.77195	3.2434	acr-8	0.296215	0.152383	-0.575625	0.00234077	-0.66517	0.000670055	-0.615733	0.00118369	-0.443837	0.0135731	-0.446544
WBGene00000048	acr-9	1.72735	1.18035	1.41973	0.933149	1.27872	1.15716	1.50101	1.79423	1.88867	0.426977	0.535399	0.750979	0.943634	0.425064	0.690588	1.7069	1.25411	1.65955	1.69677	2.77435	1.769	1.02215	0.756074	1.10755	1.47822	1.1913	0.923721	1.04736	0.630683	0.592749	0.929275	0.665017	0.698922	2.362	1.52583	1.7927	acr-9	0.508284	0.0553215	-1.09445	7.45635e-05	-0.785708	0.00182899	-1.47038	2.31649e-06	-1.42296	3.45701e-06	-0.121854
WBGene00000049	acr-10	0.532178	0.403651	0.476104	0.577117	0.715795	0.61317	0.485989	0.685113	0.624069	0.489097	0.535399	0.516854	0.516854	0.610211	0.767754	0.689018	0.697123	0.48667	0.931467	0.769489	0.55848	0.569568	0.756074	0.604072	0.782738	1.00919	1.10449	0.485989	0.630683	0.492236	0.532924	0.629745	0.618103	0.567172	0.735525	0.55848	acr-10	0.656228	0.0454268	-0.207305	0.447954	0.374732	0.127616	-0.469371	0.0864981	-0.316335	0.236427	-0.260474
WBGene00000050	acr-11	2.66667	2.65622	3.59486	2.14813	1.48056	1.88039	1.58032	1.92471	1.38763	1.1366	1.05039	1.11013	1.22754	1.09425	1.52583	2.73285	3.34675	2.31959	2.53004	1.69094	1.769	1.89663	1.51875	1.58852	1.8222	2.28622	1.941	1.16341	1.19636	1.3495	1.25271	1.43107	1.71169	2.50287	1.75148	2.17237	acr-11	-0.583304	0.00506155	-0.241845	0.257636	0.0319721	0.885334	-0.670066	0.00364273	-0.43414	0.044494	0.110883
WBGene00000051	acr-12	4.27315	3.85082	3.59486	11.9083	10.8824	12.1109	12.1697	11.867	12.4195	11.6141	14.3357	13.5715	12.699	12.2551	13.7144	3.37095	2.79851	3.23446	13.1785	13.6081	13.4345	16.6972	15.9754	17.5604	14.4711	16.6316	15.871	17.4389	16.6957	16.6674	16.6957	16.0871	17.7592	4.17526	4.07162	4.97453	acr-12	1.78254	1.42769e-20	0.319688	3.3441e-05	0.221658	0.00326929	0.336737	1.25842e-05	0.328473	1.92445e-05	-1.6109
WBGene00000053	acr-14	0.333991	0.403651	0.546403	0.542725	0.550857	0.836249	0.682457	1.15788	0.707021	0.838378	0.750038	0.865706	0.684372	0.814698	0.859874	0.401226	0.853307	0.55715	0.232455	0.530529	0.55848	0.757877	0.644507	0.604072	0.828097	0.511966	0.55715	0.910492	0.969344	0.55848	0.616632	0.539235	0.464997	0.263611	0.542725	0.492236	acr-14	-0.0318741	0.959907	0.699629	0.0582978	0.592414	0.117572	0.946258	0.00789031	0.388877	0.304248	0.00988835
WBGene00000054	acr-15	7.7322	7.72398	6.823	4.98517	3.89785	4.31027	5.10542	4.55243	4.14637	4.29439	4.84619	4.79197	4.63121	4.82814	4.13829	7.80626	5.17653	5.84125	7.1766	7.24173	7.51334	5.1736	4.56844	5.13848	4.90505	4.53582	4.52306	4.87623	4.21712	4.19617	5.43251	4.08888	4.12687	6.76318	6.86279	5.6095	acr-15	-0.0206246	0.902757	-0.56164	2.31712e-05	-0.652074	2.65384e-06	-0.725965	3.6433e-07	-0.696644	7.44608e-07	-0.194776
WBGene00000055	acr-16	9.42475	9.40079	9.09971	3.84945	4.12097	3.97476	4.48722	4.0263	4.66005	3.55651	3.15173	3.29126	3.04992	2.89304	3.74015	10.8477	9.57954	9.3314	7.98062	8.39763	7.51334	3.30492	3.83555	3.74989	3.99484	3.60708	4.07162	2.64801	2.45252	2.48271	3.53861	3.433	3.8823	6.89569	8.56529	8.66947	acr-16	-0.226358	0.0277995	-1.13509	2.4621e-13	-1.03384	2.67392e-12	-1.65498	4.2979e-17	-1.1388	1.88714e-13	0.00776784
WBGene00000056	acr-17	2.36235	2.11557	1.89663	1.18199	1.03484	1.49023	1.58032	1.19843	1.27766	1.20323	1.25377	0.893163	1.3868	0.973809	1.20709	2.18061	1.979	2.23099	1.90418	2.33923	1.769	0.873729	1.0424	1.18035	1.28647	1.26466	1.44812	1.1267	0.941332	1.02787	1.02122	0.957102	1.41287	2.216	2.34585	1.94756	acr-17	-0.0889069	0.719848	-0.958159	3.27921e-05	-0.580694	0.00461662	-0.951293	3.23161e-05	-0.837537	0.00014053	0.120464
WBGene00000057	acr-18	5.95829	5.40485	5.13099	5.84662	5.44129	4.79369	6.40846	4.66295	4.95208	3.41546	3.38816	4.05671	3.6532	3.28123	3.21888	6.09301	6.20718	5.31398	6.60821	6.63494	7.39725	5.47518	5.78251	5.68581	5.48006	4.77972	4.48567	2.66986	2.78031	2.62961	3.62622	4.26325	3.3306	6.76318	6.25229	5.89456	acr-18	0.324169	0.0117151	-0.283093	0.0132284	-0.48833	8.33962e-05	-1.35147	4.25676e-13	-0.885168	3.18749e-09	-0.126453
WBGene00000058	acr-19	1.72735	1.41596	1.41973	1.67919	1.55736	1.6487	1.50101	1.82688	1.91785	1.48125	2.41302	1.82187	2.26034	1.98627	2.15354	1.36851	1.90292	1.49094	1.24188	1.11049	0.687341	1.34411	2.15419	2.08148	2.25016	1.58572	2.19992	2.40218	2.55011	2.5041	2.39247	2.43452	2.23341	1.61787	1.59931	1.23635	acr-19	-0.624384	0.0286294	0.889275	0.000385785	1.01641	5.7126e-05	1.33864	1.88246e-07	1.25936	7.684e-07	0.584991
WBGene00000059	acr-20	2.8989	2.04614	2.83238	1.82253	1.63404	1.94513	2.19783	2.24438	2.66157	1.26658	1.55923	1.32318	1.35856	1.82843	1.47056	2.43913	1.57313	2.07438	2.28415	2.59104	2.05783	1.85827	1.91634	1.9007	1.99198	2.35037	2.06083	1.53191	1.55958	1.82119	1.48594	1.26466	1.32088	2.14015	1.75148	1.86366	acr-20	-0.154577	0.471586	-0.282593	0.120067	-0.112071	0.543478	-0.495071	0.00842856	-0.76485	0.000201234	-0.267185
WBGene00000060	acr-21	0.815057	0.542725	0.33976	1.10413	0.78568	0.800438	0.756795	0.685113	1.15716	0.894227	1.0242	0.865706	1.22754	0.945002	1.06067	0.339423	0.283356	0.929275	0.500117	0.841059	0.55848	0.873729	1.0424	1.21097	0.700371	0.973809	0.923721	1.04736	1.67076	1.11598	0.697123	1.18035	1.06374	0.50178	0.542725	0.426977	acr-21	0.214349	0.683743	0.743373	0.0261545	0.474309	0.1774	1.01813	0.00172876	0.631863	0.0575501	-0.338333
WBGene00000061	lgc-11	0.669307	0.542725	0.546403	1.26323	1.20709	1.3495	1.19843	0.917274	1.03484	1.40697	1.17519	1.24315	1.33901	1.40871	1.11756	0.614396	0.769489	0.55715	0.564028	0.769489	0.444176	1.63249	1.41765	1.72735	0.868791	1.23113	0.851177	1.36237	1.33758	1.2585	1.45831	1.469	1.62425	0.37516	0.542725	0.492236	lgc-11	-0.0139357	0.976839	1.45776	2.26745e-07	0.746339	0.00710258	1.19059	1.41483e-05	1.39108	5.87928e-07	-0.315134
WBGene00000062	acr-23	0.460357	0.542725	0.968863	1.031	1.20709	1.27615	1.12099	0.952536	1.38763	2.36785	2.05924	2.0377	1.9564	2.04748	2.4557	0.846705	1.09982	1.1554	1.31377	1.30967	1.63249	1.18434	1.51875	1.69435	0.986654	1.55382	1.18035	2.5194	2.26248	2.447	2.72821	2.43452	2.34862	1.24891	1.12563	1.57946	acr-23	1.17936	0.000191876	0.039186	0.868705	-0.211267	0.37601	0.770769	0.000165907	0.824646	5.99153e-05	-0.113089
WBGene00000063	act-1	418.008	453.498	459.537	463.34	497.961	477.26	446.412	408.546	443.785	415.563	403.937	383.586	414.103	408.009	391.408	470.158	454.696	518.828	473	491.923	459.537	522.255	504.903	535.944	494.546	494.546	456.021	367.216	370.393	367.216	356.544	439.209	390.226	446.412	399.135	431.922	act-1	0.0985854	0.117175	0.134111	0.0115138	0.0202662	0.72352	-0.366058	6.19105e-09	-0.269137	3.59443e-06	-0.158122
WBGene00000064	act-2	910.213	925.664	940.489	426.961	468.519	447.484	437.895	473	470.158	382.092	365.679	377.525	328.164	303.165	318.335	1003.27	991.815	1003.27	904.78	877.23	894.123	364.286	386.087	377.525	429.5	436.709	419.114	372.614	377.525	393.192	302.631	309.527	285.951	834.904	852.532	841.497	act-2	-0.0530312	0.153286	-1.24681	5.60758e-35	-1.05811	4.04105e-32	-1.22716	3.72024e-35	-1.57587	4.72389e-39	-0.0815593
WBGene00000065	act-3	275.539	279.743	333.985	329.028	339.25	326.122	308.992	281.667	310.597	256.18	249.598	239.415	264.97	282.072	258.532	324.726	313.115	352.82	318.853	318.335	321.561	316.997	352.82	387.44	316.997	326.71	311.141	199.437	208.675	207.829	207.917	252.112	244.011	319.129	294.788	304.154	act-3	0.114189	0.11533	0.136254	0.0252588	-0.0061598	0.927321	-0.638647	8.03314e-14	-0.450568	1.374e-09	-0.0632736
WBGene00000066	act-4	1067.86	1046	1134.14	1347.43	1385.79	1333.54	1134.14	1091.74	1134.14	1085.53	1028.18	1061.12	1061.12	1028.18	1140.11	1119.82	1113.64	1172.1	1147.28	1061.12	1119.82	1295.22	1320.29	1333.54	1229.43	1286.53	1202.52	1067.86	1028.18	1091.74	1195.17	1172.1	1211.02	1003.27	1078.18	1038.71	act-4	0.0352981	0.438677	0.247422	2.22527e-09	0.160163	2.05009e-05	-0.0618614	0.0774897	0.105169	0.00301365	-0.0930025
WBGene00000067	act-5	450.992	444.393	452.088	1333.54	1309.89	1286.53	1195.17	1126.38	1211.02	1152.72	1147.28	1172.1	1426.55	1493.25	1511.86	396.619	434.281	421.125	438.551	447.484	440.901	1140.11	1162.2	1134.14	1078.18	1046	1038.71	984.724	991.815	1016.87	1493.25	1444.46	1413.55	785.796	825.439	794.11	act-5	-0.0221636	0.635553	1.37279	9.92943e-38	1.253	7.96316e-36	1.17361	2.70088e-35	1.71303	2.2555e-42	0.857858
WBGene00000068	acy-1	15.7684	17.3569	15.5784	20.1966	17.6887	18.0629	17.0988	17.8587	16.403	22.033	21.7997	22.0207	21.5239	22.5057	23.5853	17.7089	16.8509	15.3324	17.5589	15.8283	16.9696	20.7315	22.7165	20.7413	18.1452	17.101	19.0476	25.3386	23.6708	24.0387	26.6341	25.7081	25.5591	16.1268	16.7925	16.6572	acy-1	0.0484673	0.606358	0.350191	1.53176e-06	0.108579	0.119251	0.537424	2.87126e-11	0.630617	1.68831e-13	-0.0214166
WBGene00000069	acy-2	1.89106	2.19051	2.05783	2.24697	2.10623	2.49487	2.26158	2.28745	2.42569	2.36785	2.20542	2.17526	2.47256	2.33991	2.4557	1.62042	1.82843	1.41058	1.6264	2.04187	2.447	2.48593	2.19702	2.48914	2.06463	2.17837	2.10623	2.54455	2.67679	2.66157	2.81864	2.28415	2.52752	1.83726	1.8261	2.45322	acy-2	-0.0229655	0.930706	0.247454	0.13291	0.0737663	0.682456	0.38588	0.0152699	0.334147	0.0363041	0.00595622
WBGene00000070	acy-3	14.2727	13.9332	13.4925	22.2484	21.6067	23.4166	21.1609	22.8856	21.3017	33.1208	34.9971	35.8818	33.7267	34.7257	36.5779	13.0626	14.0293	13.8062	12.9909	12.1663	12.6966	19.5204	20.5345	19.0172	19.3323	19.6854	19.0936	37.4704	32.4889	37.0257	42.0122	36.5554	36.8133	11.2055	13.3222	12.5258	acy-3	-0.139766	0.168783	0.641877	8.71971e-11	0.61882	2.98529e-10	1.49651	5.6812e-25	1.60554	2.63065e-26	-0.0340893
WBGene00000071	acy-4	13.7982	13.2845	12.9376	16.7722	14.9408	15.676	16.7787	15.4498	14.8114	16.9335	16.493	18.8278	18.5878	20.0823	18.6452	13.405	13.8184	13.4684	11.4987	10.4819	12.3054	15.2334	15.8234	16.8284	14.3585	15.8114	14.4941	22.4016	19.9996	17.7504	22.1628	18.9421	19.607	14.3985	16.5654	16.2517	acy-4	-0.225819	0.0473366	0.483874	3.42401e-06	0.3833	0.000169253	0.807659	5.768e-12	0.824331	2.98717e-12	0.461939
WBGene00000072	add-1	14.3281	13.3659	13.2852	16.2414	15.8496	16.8059	14.5049	15.8601	14.8114	14.2008	14.395	14.9966	13.7893	15.3115	14.4669	14.5049	14.5049	13.4684	10.3998	8.63794	9.19136	15.8661	15.5103	14.048	13.8203	11.9249	12.2202	13.2852	13.2402	15.1766	14.8142	16.591	16.5671	9.03024	7.50856	8.02767	add-1	-0.541281	1.67698e-07	0.688724	4.92527e-11	0.428797	5.62779e-06	0.56437	1.08641e-08	0.76731	1.29795e-12	-0.20017
WBGene00000073	add-2	18.5545	18.1299	18.861	12.3254	11.4425	11.3493	13.2637	12.8931	12.7569	12.0364	12.5315	11.1486	10.885	11.0997	11.9792	19.515	19.676	19.3908	16.8457	18.0599	18.5598	9.98257	11.2868	12.0802	13.4737	12.1225	14.5839	13.6073	12.7016	13.6674	12.4398	11.4675	12.1162	17.3383	18.5283	17.1669	add-2	-0.0560465	0.49777	-0.684259	5.12738e-13	-0.415044	9.75716e-08	-0.41906	6.32797e-08	-0.569235	5.37844e-11	-0.0113706
WBGene00000074	adm-2	30.0455	31.8836	30.6331	44.1745	45.6321	41.8591	47.6517	46.0443	46.2083	100.088	98.9933	101.995	89.4949	84.6152	87.3505	31.6329	33.8033	32.8776	32.3443	29.1084	30.2346	38.634	40.5511	39.6149	37.9894	36.7872	37.8765	119.008	122.075	125.372	104.434	101.184	103.464	34.2157	34.5023	33.1811	adm-2	-0.014653	0.841269	0.37486	1.46839e-10	0.298339	5.96264e-08	1.99992	7.95851e-40	1.75448	2.94533e-37	0.153559
WBGene00000075	adm-4	25.0651	22.9637	22.8345	9.12794	10.2617	9.94123	11.003	10.6091	11.2358	6.15113	6.50679	7.04441	5.73696	7.14278	6.9812	23.6708	23.7206	23.3725	20.9336	23.0034	24.7479	9.05119	9.31752	9.60084	11.9452	10.7368	11.5921	7.94353	6.47703	6.54718	7.6371	7.64641	7.68338	22.5987	23.2612	20.462	adm-4	-0.0471549	0.595859	-1.2932	3.037e-20	-1.00096	5.34422e-17	-1.71489	1.26053e-23	-1.57706	9.98057e-23	-0.0492335
WBGene00000079	adr-1	67.3883	68.9645	65.7957	48.31	48.8328	49.5557	49.3884	52.0891	49.1746	50.131	48.8468	53.3561	51.0734	48.8743	50.5417	63.9114	66.4846	62.0529	66.3926	65.6884	65.8538	43.2563	46.4115	43.7321	52.6327	48.4593	53.2537	57.8185	55.3375	58.3074	56.4185	54.3556	53.6103	63.6304	64.9226	67.6475	adr-1	-0.030154	0.663171	-0.56994	2.14545e-14	-0.360107	6.08368e-09	-0.207478	0.000114432	-0.268251	2.10236e-06	-0.013182
WBGene00000080	adr-2	88.3067	85.9726	85.0542	65.62	68.2402	67.7442	69.2524	72.3738	67.7342	53.9155	52.5325	54.9652	55.7051	54.6546	53.9923	84.2407	82.0555	83.6108	84.3025	93.4538	84.7162	62.5093	66.0732	61.8352	65.608	68.1923	69.734	53.3561	52.8688	55.0592	52.8359	49.9322	50.5126	86.6371	90.2526	89.7466	adr-2	0.015908	0.782211	-0.461983	4.0029e-15	-0.365723	5.52478e-12	-0.701162	2.1777e-21	-0.774772	6.88187e-23	0.0240638
WBGene00000081	ads-1	97.9844	94.6222	100.229	182.053	180.49	180.764	178.953	173.125	171.818	203.824	191.946	199.52	195.249	191.089	194.206	83.6831	86.4735	80.6797	104.007	106.866	103.039	217.335	203.824	200.291	195.119	180.082	180.981	186.113	184.028	180.764	157.314	165.253	153.273	105.288	108.443	107.64	ads-1	0.10052	0.030038	0.984554	5.05471e-29	0.824369	1.33862e-25	0.811504	6.92644e-26	0.599557	1.47995e-20	0.0339143
WBGene00000082	adt-1	3.73721	4.34708	2.83238	3.81754	3.59399	2.90491	2.94143	3.34852	3.33209	18.5369	18.0971	24.7479	16.754	12.2551	17.6403	2.98284	2.956	2.57425	3.23446	2.90342	4.47952	3.16614	3.88043	2.99077	2.9653	3.32415	4.01586	30.0166	32.3218	32.9448	17.5246	17.867	18.2489	1.90724	2.6431	2.88262	adt-1	-0.043565	0.898339	-0.0648082	0.792976	-0.0289836	0.909455	3.18999	2.49232e-23	2.36204	7.86298e-18	-0.511475
WBGene00000083	adt-2	39.417	42.1381	40.8884	48.0802	44.6752	44.8624	40.4147	42.5585	40.5765	51.0734	52.5797	56.8433	57.5673	57.7261	58.4139	36.6547	39.4963	36.7188	37.8237	38.3568	39.1805	40.777	44.2328	41.6311	37.273	39.6036	39.0076	53.7713	50.9723	54.4933	60.5082	64.4341	61.6048	34.0192	38.2055	37.5221	adt-2	-0.0855629	0.227559	0.133885	0.0228349	0.00622095	0.924683	0.464585	3.17179e-11	0.692997	4.10304e-17	-0.0737747
WBGene00000084	aex-1	15.5573	13.1319	12.2388	26.1434	23.7898	24.4423	24.9416	25.7474	22.8973	24.2205	22.1437	24.4366	29.343	29.1674	28.9077	12.174	13.2845	12.6139	14.9547	16.0889	16.4795	24.8309	25.9821	23.9118	23.2279	24.6577	24.7571	26.569	28.177	24.6898	31.3651	26.575	29.1949	18.5318	18.6822	16.6572	aex-1	0.221578	0.025235	0.653365	2.08123e-11	0.612816	1.67584e-10	0.740259	2.95172e-13	0.872651	8.40315e-16	0.180213
WBGene00000085	aex-2	2.29212	1.41596	1.41973	1.51875	2.0338	1.49023	1.99604	1.75446	1.85202	1.8032	1.43572	1.78804	2.08148	1.93393	1.93547	1.9471	2.4656	1.65955	1.49128	1.36535	1.23678	1.75925	1.27872	1.79423	2.21762	1.58572	1.29341	2.07184	2.00692	1.75446	1.75492	2.19397	1.979	0.917274	1.26772	1.57946	aex-2	-0.29089	0.32955	0.226766	0.363336	0.284098	0.253193	0.511479	0.0273009	0.532205	0.0215417	-0.152353
WBGene00000086	aex-3	16.3693	13.5945	14.4941	77.0083	74.9696	71.5615	71.6558	69.8479	69.1493	87.9472	85.4908	93.9184	90.698	96.6098	95.4445	14.9239	15.1515	14.3087	15.4128	14.1728	15.2376	62.7124	61.4783	62.7742	53.416	52.5976	55.1752	95.7503	93.3202	98.1593	109.849	99.2029	102.192	18.7061	19.0657	18.6553	aex-3	0.0150383	0.897773	2.0614	1.12521e-32	1.84717	2.39024e-30	2.68061	3.25832e-38	2.79546	5.54392e-39	0.333088
WBGene00000088	aex-5	17.0166	16.3134	17.5186	22.6358	22.7414	19.7852	21.8898	22.1942	22.294	17.8693	19.3627	19.5086	19.2258	19.2034	20.4649	16.753	16.6986	16.5783	19.9684	21.0385	20.0075	28.7099	26.7557	25.4299	24.7321	23.9367	25.5899	15.4878	20.6969	20.2166	22.058	21.546	22.6387	27.737	31.7712	31.5758	aex-5	0.263182	0.00393978	0.405557	7.14999e-07	0.28328	0.000301689	-0.125129	0.109644	0.118738	0.116708	0.575538
WBGene00000089	aex-6	7.8351	6.27789	8.23042	7.36117	8.6943	7.56032	8.35968	7.85834	8.44245	9.39918	9.12983	8.61124	7.68805	9.09654	8.57013	7.87846	7.95741	7.76583	7.3453	6.96376	7.39725	6.45196	7.44374	7.34162	6.92376	6.63345	6.48882	8.51151	9.64567	8.68499	8.66066	9.05119	8.24456	8.97432	9.88199	8.34269	aex-6	-0.0324668	0.825932	-0.0339393	0.753249	-0.114794	0.279124	0.304717	0.00183872	0.257435	0.00811969	0.322509
WBGene00000090	age-1	74.9578	73.7118	72.0859	57.0063	57.6415	55.688	63.4175	61.0062	58.9487	48.9228	47.6956	52.4439	50.9189	51.2848	53.3244	69.5808	72.188	69.3032	81.2317	77.3842	82.57	57.4712	55.1479	54.2745	56.954	61.3247	60.5411	54.4435	50.5853	54.4435	50.2615	46.9864	48.109	74.3196	80.8167	74.8845	age-1	0.127303	0.00674715	-0.531066	1.37028e-16	-0.431809	1.17971e-13	-0.597128	1.86982e-18	-0.730507	1.93973e-21	-0.0688911
WBGene00000092	ags-3	33.7737	36.8524	34.5991	26.86	26.7654	27.5842	26.7557	27.9008	27.6244	35.3845	37.3392	35.5315	34.7767	34.0863	35.6245	35.5426	36.6709	35.0988	30.7494	30.0407	28.8292	29.9703	28.5871	29.7961	29.8582	27.9824	27.7268	41.0671	39.7711	43.018	39.9264	37.8922	39.3294	33.464	32.3994	32.8861	ags-3	-0.231113	2.55703e-05	-0.020344	0.694648	-0.0670566	0.184154	0.466545	7.22092e-14	0.386641	2.85364e-11	0.140363
WBGene00000093	agt-1	18.7087	17.6945	19.2774	9.03147	9.72015	10.4478	10.8553	9.73996	11.9009	6.05931	6.14729	6.48848	6.09301	6.47306	6.64366	18.6855	18.4223	20.1197	20.607	19.7154	19.9411	11.2146	10.4447	11.0343	11.6108	11.5826	10.4938	6.79914	6.24185	6.23299	5.22022	6.27319	5.90509	20.7511	19.2091	21.5902	agt-1	0.11478	0.181228	-0.882681	1.02815e-14	-0.840425	5.16154e-14	-1.64555	4.29002e-22	-1.79639	6.15997e-23	0.0290746
WBGene00000094	agt-2	52.1224	49.1834	52.3806	22.3536	23.845	23.9798	28.2503	28.9298	27.3925	12.8497	12.4243	10.7285	11.1607	12.1251	10.3851	53.6844	54.7099	58.036	51.6277	52.9631	52.3074	21.3469	21.5988	21.6477	28.5871	29.0214	28.5338	11.966	11.8753	11.5273	11.6223	13.1127	14.1973	59.0194	53.743	58.578	agt-2	0.0303604	0.635294	-1.28033	1.84045e-26	-0.865005	6.7613e-21	-2.1494	8.88603e-33	-2.01565	3.92137e-32	0.125856
WBGene00000095	aha-1	18.1395	18.5763	18.4899	13.5609	13.2054	14.4555	14.3087	15.9197	14.4107	15.3503	17.1279	16.2047	14.9556	14.7617	14.6755	20.6754	18.7036	19.5118	21.133	19.2774	19.7228	12.1233	13.2243	14.5476	16.0794	15.3503	16.0366	19.8359	21.1723	18.0381	15.9391	15.2952	16.1039	19.7296	19.5822	21.3469	aha-1	0.1223	0.11099	-0.594882	2.06643e-11	-0.340462	3.95919e-06	-0.0283093	0.663249	-0.34435	2.68106e-06	0.0125308
WBGene00000096	ahr-1	1.56835	2.11557	1.89663	2.62255	2.68687	2.56595	2.33299	2.32275	2.46127	1.86366	1.80564	1.97201	1.73784	1.90956	2.05575	2.10394	1.74039	1.90158	1.69677	2.10691	2.26158	2.84736	2.0377	2.08148	2.29	2.28622	2.71764	1.58572	2.20383	1.93015	2.03416	2.0737	2.10623	1.9815	2.50147	2.73249	ahr-1	0.120646	0.62236	0.193039	0.271826	0.271835	0.117452	-0.0872116	0.631741	0.0453189	0.801469	0.247745
WBGene00000097	aip-1	40.3074	41.0255	40.144	39.0309	34.5213	35.0009	39.1753	36.5364	35.1176	46.1961	45.2637	45.2496	42.3833	40.4696	40.3007	42.8302	44.7555	43.5303	40.6805	44.1114	42.9023	32.9944	33.6313	32.949	36.6136	36.5554	35.8113	38.9509	47.6804	40.27	39.0474	39.2684	37.7536	51.493	51.3586	51.6546	aip-1	0.0712762	0.326233	-0.358109	1.71574e-07	-0.22791	0.000269336	-0.0139787	0.814412	-0.137133	0.0196488	0.275761
WBGene00000098	air-1	204.01	209.679	212.444	151.526	156.103	158.281	170.74	169.192	167.576	92.2612	92.2414	91.5463	97.6321	103.299	97.3221	207.125	199.437	207.244	207.741	215.335	210.793	139.051	138.696	147.96	158.341	164.585	159.868	66.0797	68.9118	71.0275	77.7698	73.4116	75.368	200.885	189.72	199.943	air-1	0.0177813	0.681877	-0.574836	2.34486e-22	-0.392818	2.12237e-16	-1.62189	4.73294e-39	-1.48458	1.02389e-37	-0.102446
WBGene00000099	air-2	67.7751	64.9713	69.5209	47.0436	48.9388	50.811	51.4085	49.6383	54.776	32.9846	31.3651	33.0789	35.3501	36.0509	35.5282	72.9963	67.4328	71.191	66.2409	64.1348	68.7983	45.34	46.6329	42.1896	49.873	52.2358	53.0314	22.0085	20.1513	22.3936	27.5209	28.2997	27.0815	66.5404	66.5162	66.3212	air-2	-0.0222692	0.71646	-0.570682	1.58978e-16	-0.360322	1.43158e-10	-1.62636	2.13224e-31	-1.2642	4.16165e-28	0.00208753
WBGene00000100	ajm-1	82.6805	87.8034	82.6634	154.496	147.433	151.996	133.245	125.001	133.883	255.469	251.818	276.178	267.705	246.239	264.262	86.3542	93.5087	83.1152	84.375	85.5341	80.6197	161.469	157.892	160.113	143.06	139.3	149.489	318.335	317.908	317.908	295.421	291.179	294.788	81.0131	82.8866	84.0201	ajm-1	-0.0148677	0.824859	0.936863	5.54308e-26	0.785389	1.15248e-22	1.92969	5.81334e-40	1.81522	9.7612e-39	-0.0148376
WBGene00000101	aka-1	301.934	302.129	285.518	257.137	253.261	250.737	271.312	270.625	265.255	175.365	176.042	184.028	179.184	194.29	196.589	308.992	318.335	291.773	338.903	315.927	335.849	225.378	248.088	235.387	265.975	281.299	281.667	181.591	162.828	166.911	189.113	175.633	186.049	315.927	344.026	336.739	aka-1	0.155069	0.000980499	-0.483336	1.51064e-15	-0.256945	6.69692e-08	-0.955031	2.85355e-26	-0.846888	2.48774e-24	0.00846489
WBGene00000102	akt-1	174.088	184.35	171.034	164.935	160.827	162.828	165.021	168.023	160.982	143.401	139.935	145.834	148.235	149.743	145.994	174.559	159.41	170.637	183.31	191.946	189.879	172.417	168.566	163.803	169.449	174.414	173.206	158.221	154.216	146.122	149.984	137.449	146.617	180.635	185.584	184.645	akt-1	0.0945024	0.0242439	-0.162961	3.03478e-05	-0.12807	0.000754165	-0.302006	4.63053e-11	-0.38141	4.56005e-14	-0.0367396
WBGene00000103	akt-2	15.0444	13.1319	15.983	36.3864	34.6652	35.0009	35.2885	34.3674	32.7443	64.2497	62.5999	61.6374	63.3009	65.5157	63.0564	14.379	15.2322	13.3005	13.7402	13.6508	13.0855	35.6304	34.9045	35.7219	32.7172	30.5019	32.1932	75.1737	76.9233	71.0871	72.3837	69.3318	72.8168	14.4711	14.5429	15.1236	akt-2	-0.121088	0.163327	1.39264	6.376e-26	1.23676	1.68965e-23	2.46261	2.02721e-37	2.40604	6.40541e-37	0.124937
WBGene00000105	alg-1	76.0747	76.8252	78.2257	127.768	122.495	114.654	119.31	113.351	115.56	179.483	176.867	182.417	176.147	168.566	177.339	90.9652	102.789	88.7116	80.6637	81.0915	82.8712	125.807	133.131	130.515	121.861	121.246	118.661	208.369	209.234	213.055	202.339	196.765	201.666	99.6516	94.138	101.654	alg-1	0.0819091	0.133523	0.670572	4.05834e-20	0.564487	3.74505e-17	1.36631	2.6213e-33	1.29623	2.77522e-32	0.271653
WBGene00000106	alg-2	85.9318	92.7935	89.655	67.0674	70.0652	64.5924	69.9311	64.9984	71.5188	72.418	71.74	75.1856	69.8613	69.9421	71.7224	90.7803	99.7372	89.5803	80.9333	84.5852	80.0577	58.3746	60.3393	60.3503	67.4519	61.6374	63.0361	77.465	79.2285	81.6185	79.6872	86.3242	86.3242	103.161	94.7401	99.5391	alg-2	-0.127781	0.0222147	-0.455479	5.87238e-12	-0.35481	4.38399e-09	-0.043253	0.378732	0.0385165	0.431695	0.275984
WBGene00000107	alh-1	202.749	197.138	202.093	221.519	207.37	217.515	195.249	194.799	200.708	218.014	214.54	215.827	217.066	227.848	219.243	191.307	193.096	197.849	222.375	214.16	222.681	268.395	251.091	256.18	244.011	241.136	229.515	189	171.955	169.87	228.719	214.284	218.261	194.662	189	193.935	alh-1	0.130909	0.00147147	0.234366	1.15517e-08	0.116241	0.00154365	-0.313926	1.05107e-11	0.00419633	0.908426	-0.190563
WBGene00000108	alh-2	2.12029	2.27242	2.43017	0.965778	1.43649	1.08255	1.19843	1.07754	1.1934	1.1366	1.32088	1.11013	1.43494	1.20217	1.11756	2.89517	2.21949	2.40251	2.72751	2.47674	2.32062	1.5569	1.11296	1.43998	1.8222	1.769	1.72146	1.53191	0.801759	0.912908	1.07554	1.32613	1.06374	2.43227	2.70322	1.57946	alh-2	0.140444	0.542394	-0.883851	4.22984e-05	-0.499452	0.00913821	-1.26836	2.99215e-07	-1.12324	1.68496e-06	-0.197792
WBGene00000109	alh-3	78.4492	81.0131	75.8784	93.2084	86.6743	90.7178	86.6048	91.5243	87.5444	88.5981	94.1766	91.8466	113.351	101.504	110.282	71.7702	73.7686	70.7719	77.3055	72.8284	75.3401	102.592	97.1154	97.0635	94.789	98.2986	96.4259	101.527	94.1766	94.0713	107.68	101.029	105.427	67.9181	71.6192	70.8316	alh-3	-0.0617342	0.24638	0.396346	1.13747e-12	0.360957	2.36773e-11	0.361494	1.51362e-11	0.478393	1.65396e-15	-0.100005
WBGene00000110	alh-4	112.624	119.412	122.221	183.379	182.86	186.234	160.113	159.687	165.62	173.412	173.288	160.062	202.831	195.249	202.831	117.153	115.915	120.941	119.772	122.546	121.107	201.049	206.396	199.855	176.214	189.444	179.79	148.619	151.084	152.339	192.108	197.64	195.412	117.205	121.589	118.101	alh-4	0.0376721	0.41161	0.740677	9.73271e-26	0.585176	1.90267e-21	0.314784	2.77338e-12	0.687128	9.48487e-25	-0.0262902
WBGene00000111	alh-5	5.88442	5.9759	8.43139	9.20011	8.73483	9.09971	8.24921	7.75976	7.01485	3.83595	4.63238	4.43752	9.4796	7.78179	9.53949	7.20588	7.57936	6.81974	13.5506	14.0881	14.895	10.0525	10.4447	9.48151	8.08741	8.6955	8.71932	3.31785	3.34423	3.24943	7.91834	8.8991	6.94545	8.41816	7.63148	9.1323	alh-5	1.08749	8.21525e-14	-0.504674	6.25755e-07	-0.737725	2.67338e-10	-2.10044	4.77029e-21	-0.846277	7.30647e-12	-0.758997
WBGene00000112	alh-6	78.0947	78.2935	79.836	60.5294	67.2387	59.0758	54.8581	54.0467	52.4193	60.4636	58.3836	58.0786	59.8348	59.1727	58.753	73.6619	73.6041	76.1112	69.0274	68.1136	66.7539	62.8107	63.5681	64.0691	54.9287	56.7319	58.2736	55.2784	53.4043	54.9372	58.3927	60.6932	59.7016	58.6731	58.4281	58.7437	alh-6	-0.212385	1.85832e-06	-0.0983466	0.0121357	-0.263124	1.14147e-08	-0.3175	7.7302e-11	-0.189648	6.31482e-06	-0.213391
WBGene00000113	alh-7	22.3055	23.1792	22.4428	20.1588	20.309	20.2586	18.1412	19.5118	18.7881	20.7885	19.1616	21.0531	20.7129	18.7131	21.4901	22.8856	22.4317	20.5737	24.4329	25.459	25.0532	23.02	24.2328	21.3546	26.2796	22.6752	23.9055	25.2939	24.0387	25.961	19.7511	25.7081	25.3167	24.6176	24.1094	25.289	alh-7	0.141848	0.0915906	-0.129167	0.0750032	-0.0432398	0.565484	0.00616763	0.932607	-0.092787	0.190055	-0.0180822
WBGene00000114	alh-8	904.78	904.78	910.213	779.724	747.545	755.896	755.896	737.82	753.064	1016.87	968.043	972.787	934.512	847.363	914.909	857.493	852.532	847.363	775.39	735.507	753.064	782.688	737.82	767.813	735.507	735.507	728.892	1172.1	1147.28	1152.72	871.851	899.159	883.39	750.325	755.896	737.82	alh-8	-0.264973	3.46119e-12	0.0153468	0.601511	-0.0410783	0.153616	0.617243	5.824e-27	0.229754	2.82959e-11	-0.0124778
WBGene00000115	alh-9	170.017	167.576	172.068	74.3196	67.933	69.2642	64.3088	70.1	66.1284	60.9425	63.3756	60.2744	76.1112	70.7257	71.6558	159.967	148.807	154.924	164.935	159.496	167.379	77.7698	82.8866	79.8017	78.4681	84.9143	80.2154	58.8438	56.1731	55.3116	65.0765	68.8125	67.1073	113.574	121.91	117.339	alh-9	-0.0516518	0.252418	-1.03251	1.27701e-28	-1.01409	3.97541e-28	-1.52998	6.73888e-35	-1.29104	2.15149e-32	-0.479487
WBGene00000116	alh-10	21.6917	25.5298	21.9056	14.8576	13.7641	14.6064	13.0724	15.6122	13.6649	18.2613	21.0214	19.0476	19.5617	16.753	17.3125	24.3332	23.8233	24.0359	21.7663	20.5448	20.3962	14.0584	15.9754	15.411	16.8743	20.5141	18.3807	22.277	19.1681	18.2938	16.5626	17.4822	16.1943	19.515	18.2688	18.53	alh-10	-0.13717	0.13082	-0.465984	5.91014e-07	-0.173134	0.0337566	-0.0744939	0.343092	-0.319994	0.000174024	-0.155049
WBGene00000117	alh-11	48.1353	46.9958	50.4447	51.3929	51.9703	53.2698	48.2632	48.5836	51.4171	52.3423	48.4457	49.7982	50.7709	51.8644	48.0802	53.7073	52.0817	51.584	53.2698	53.5925	55.0434	74.3825	75.5216	73.6907	70.0436	68.7463	67.9033	49.0877	55.1304	54.4435	56.081	58.5201	59.8257	68.8054	69.5209	67.8047	alh-11	0.153885	0.00245965	0.465815	4.90835e-15	0.352365	4.36419e-11	-0.0309905	0.481739	0.107079	0.0137602	0.348486
WBGene00000118	alh-12	68.9523	70.0042	66.2143	29.4499	26.4661	30.2867	26.6685	27.5955	27.6618	32.0163	36.7544	36.1785	34.3787	27.3456	34.1987	69.4057	67.4883	67.552	48.2295	48.3432	48.002	37.0816	35.5845	36.3827	31.6754	34.4633	33.0834	45.0879	44.1804	45.1696	35.7407	36.2098	38.1721	45.3818	50.2077	45.7021	alh-12	-0.50464	4.59057e-12	-0.40704	4.50502e-09	-0.543915	3.41492e-12	-0.104938	0.061413	-0.393293	8.61146e-09	-0.0347207
WBGene00000120	aly-1	19.0612	18.7668	19.1473	25.5263	25.5298	25.9744	28.0524	26.5944	27.4696	43.8643	45.3446	46.3204	40.5385	40.3141	40.3007	21.7734	21.2262	22.3256	17.9474	20.1755	19.415	30.401	26.8638	27.8847	30.0455	27.6909	25.459	51.7827	56.8593	53.4651	47.1972	49.835	50.236	25.3241	22.9441	23.9764	aly-1	0.0125597	0.901597	0.565221	3.16541e-12	0.530326	2.74413e-11	1.49493	3.33552e-29	1.35695	2.54783e-27	0.328948
WBGene00000121	aly-2	208.008	205.209	210.066	114.682	124.216	121.562	145.632	145.4	144.779	82.0727	74.3196	81.1971	76.5899	80.182	72.7099	216.76	215.827	222.375	203.465	220.328	191.236	108.641	114.255	109.458	134.834	124.7	129.54	65.0647	69.4829	78.3998	65.2684	71.9325	72.4058	229.257	216.76	233.147	aly-2	-0.0215661	0.755686	-0.885884	7.60865e-22	-0.658951	2.77794e-17	-1.53209	1.83674e-30	-1.55222	1.26236e-30	0.144818
WBGene00000122	aly-3	166.969	168.972	169.633	124.032	124.42	124.7	126.036	124.897	126.125	106.679	108.403	108.062	107.64	109.398	107.205	178.308	178.381	181.05	162.899	166.652	158.863	122.429	118.593	120.108	131.779	122.705	128.487	97.4975	101.551	99.4578	96.0122	101.852	94.7059	165.722	157.15	165.62	aly-3	-0.0500465	0.227964	-0.435441	1.21246e-16	-0.351235	1.59575e-13	-0.710284	1.98292e-24	-0.739805	4.59762e-25	6.12214e-05
WBGene00000123	ama-1	137.913	136.364	131.679	143.561	137.534	130.296	135.73	130.737	135.138	133.097	119.448	143.848	126.486	121.275	132.094	126.09	143.401	121.075	134.88	123.35	134.125	125.952	134.597	135.73	135.545	137.673	149.826	170.817	154.216	162.188	145.4	142.925	143.01	125.044	127.1	128.214	ama-1	-0.0501122	0.499288	0.014758	0.808554	0.108463	0.0589377	0.312378	4.24249e-07	0.137819	0.0142581	-0.0436749
WBGene00000133	amt-1	1.3495	1.10881	1.25459	0.418535	0.221217	0.133584	0.167179	0.241761	0.0436592	0.426977	0.208985	0.145167	0.240318	0.211501	0.241761	0.614396	0.940901	1.24152	4.63682	4.39949	4.23497	0.237468	0.27481	0.156042	0.242724	0.237468	0.242724	0.328005	0.171229	0.0478011	0.146915	0.281859	0.211501	0.633884	0.607997	0.55848	amt-1	1.84136	9.04875e-11	-4.34999	5.82743e-14	-4.19742	7.34082e-14	-4.99129	7.00374e-14	-4.42312	4.8965e-14	-2.88284
WBGene00000134	amt-2	1.3495	1.33566	0.890669	1.56136	1.73917	2.36483	1.77775	1.66929	1.74491	2.22837	2.05924	2.37946	2.05412	2.11272	1.96403	1.13364	1.41287	1.24152	1.17519	1.30967	1.03865	2.16206	2.12824	1.9007	2.10623	1.15895	1.60328	1.85604	2.29212	1.55958	2.17905	1.89412	2.07438	1.32157	1.26772	1.23635	amt-2	-0.00231415	0.995291	0.817224	0.00019787	0.43032	0.0556589	0.684252	0.00161769	0.807066	0.000213002	0.124559
WBGene00000135	amt-3	2.29212	1.88722	2.90679	3.66351	4.01621	3.44967	3.66459	3.27545	3.47714	3.88675	4.08146	3.64474	4.3531	3.39628	3.99484	1.45051	2.21949	1.98489	2.53004	1.75446	2.38592	3.70278	4.53989	3.59173	4.06958	3.47073	3.79826	5.29118	5.57839	4.19617	5.11739	3.6931	4.97266	2.14015	2.50147	2.45322	amt-3	-0.0824831	0.772215	0.837307	1.30009e-05	0.780379	4.69694e-05	1.18273	4.26544e-09	1.05032	9.3915e-08	0.103472
WBGene00000136	amt-4	39.6948	38.8503	38.2378	11.7658	11.8566	11.2921	11.3349	12.7298	12.8069	9.89484	10.0108	10.4875	7.0315	5.73362	6.60738	38.8803	39.7861	41.9428	22.5955	22.435	23.9491	16.8105	14.8525	14.7953	18.6915	16.8445	17.2283	10.4891	8.91416	8.95697	5.93618	5.8451	5.49536	16.6649	18.6209	17.347	amt-4	-0.760079	5.02749e-17	-0.572134	2.13521e-11	-0.387451	1.93137e-07	-1.28583	1.56842e-21	-1.99749	3.32607e-26	-0.39117
WBGene00000137	amx-1	21.3518	18.6091	18.6138	11.0764	10.9168	11.0718	12.878	13.3081	13.3921	9.79718	12.4747	11.2046	10.4787	11.5422	12.6563	19.7545	20.9402	19.1196	19.2479	18.8011	19.9411	10.2275	11.594	9.94832	12.4601	12.9575	13.3711	12.9571	13.4787	14.6985	14.11	12.3526	13.4178	19.7296	21.3123	20.0214	amx-1	-0.01193	0.911578	-0.87091	1.81264e-14	-0.580305	7.26426e-10	-0.497036	1.77933e-08	-0.541725	2.6791e-09	0.0740874
WBGene00000138	amx-2	21.9554	22.7476	22.1214	38.1958	38.0779	37.1556	35.2425	32.1682	35.1619	57.982	58.7437	60.7912	62.5696	56.5635	62.3898	20.1683	21.6938	20.5256	21.9176	22.536	22.4317	33.9258	37.448	36.7991	33.0731	34.8246	32.6047	58.1721	55.1304	58.3074	60.9066	63.9675	59.7016	22.7338	21.1451	20.8448	amx-2	0.00138029	0.988985	0.692343	4.6932e-16	0.586993	1.96797e-13	1.359	2.41646e-28	1.46392	9.60814e-30	-0.0482583
WBGene00000139	amx-3	9.53949	7.83343	10.4412	2.62255	2.82628	2.84646	2.19783	2.362	2.32094	1.9987	1.93015	1.51581	1.82323	1.75078	1.50168	8.25783	7.88342	8.98993	5.44648	6.14729	5.41306	2.84736	3.10944	3.32111	3.16483	2.80017	3.36102	2.17526	2.32317	1.61787	1.61112	1.58414	1.89209	3.82153	3.37387	3.38592	amx-3	-0.70186	1.7895e-08	-0.874707	1.05722e-08	-0.868453	1.36837e-08	-1.49022	1.76082e-13	-1.74336	9.08652e-15	-0.684443
WBGene00000140	anc-1	87.3245	87.4927	98.9933	199.255	187.982	204.452	186.393	176.551	185.367	259.687	243.068	222.375	229.257	215.588	221.233	90.1243	81.9359	96.1656	72.1104	68.3334	70.5727	215.588	194.452	213.384	176.375	182.116	157.314	244.888	280.876	233.618	219.692	226.358	202.259	105.376	104.493	98.0416	anc-1	-0.373617	5.1993e-05	1.56168	3.49463e-25	1.28701	1.5917e-21	1.84336	1.14809e-28	1.61805	3.45661e-26	0.544803
WBGene00000142	aos-1	86.9525	84.0622	84.3999	64.1663	67.1073	69.0821	71.3181	71.2871	70.6047	53.1932	55.5496	56.6781	57.7689	56.2286	55.3711	80.9097	79.7713	84.8005	84.6152	84.5327	87.5343	59.6819	64.8999	68.2279	69.5078	68.926	66.659	51.9636	56.5253	51.1863	54.6052	50.5796	51.0051	78.3482	87.6736	80.5682	aos-1	0.00709939	0.919628	-0.414824	8.37334e-12	-0.323751	5.78635e-09	-0.686047	9.40137e-19	-0.717297	2.14566e-19	-0.0593752
WBGene00000143	apc-2	83.774	77.7362	79.1756	50.8822	51.3859	50.6464	55.4783	58.3927	52.5325	36.1132	35.1249	36.6346	33.0357	36.1954	35.6587	79.2426	79.4271	76.4489	86.8965	84.2279	85.6662	48.3648	49.3407	49.646	57.1353	60.0628	58.6081	34.2752	37.003	32.7443	38.4173	35.9553	34.3344	78.1051	83.2735	81.1971	apc-2	0.0940342	0.0583451	-0.801304	5.73794e-22	-0.546776	2.6465e-16	-1.30544	2.20275e-29	-1.24152	1.18568e-28	-0.0825663
WBGene00000144	apc-10	13.9259	13.3222	12.2388	7.40674	7.35185	7.49575	8.17215	7.45338	7.46684	6.12315	5.3083	5.71285	5.76179	5.13099	5.3384	14.2146	13.7116	12.4609	12.4516	13.0642	13.169	7.06268	6.59225	6.43925	7.79929	8.21607	7.05017	5.20524	4.53669	5.03709	4.66412	4.45404	4.63003	11.9138	13.3551	11.8502	apc-10	-0.0280806	0.792519	-0.945642	9.56786e-15	-0.7485	5.19412e-12	-1.3902	2.79466e-19	-1.49234	5.11397e-20	-0.0614375
WBGene00000145	apc-11	24.2629	24.0426	27.3456	14.1828	16.2369	14.2625	16.1195	15.0509	16.6221	10.5729	11.3298	9.45682	11.4919	9.21969	9.82225	25.6907	26.691	27.3241	25.4891	27.8549	25.9897	12.4274	14.0609	14.048	15.7511	15.6473	18.1901	10.6621	9.42889	11.0559	10.4261	8.61124	9.22695	26.2796	27.6349	27.8589	apc-11	0.0701472	0.414107	-0.970119	9.58556e-17	-0.680408	2.316e-12	-1.3511	5.53777e-21	-1.49231	4.1056e-22	0.0441898
WBGene00000146	ape-1	164.233	164.697	159.121	124.62	128.426	126.519	143.16	146.286	141.186	127.957	125.528	132.708	124.866	120.048	122.899	165.62	172.211	162.047	176.611	176.042	177.484	133.245	124.032	126.324	145.067	149.116	147.474	137.841	138.65	136.12	122.285	119.008	123.24	179.483	189.113	193.657	ape-1	0.119488	0.0011014	-0.467413	8.60507e-19	-0.263518	7.56375e-11	-0.361616	3.44657e-15	-0.540453	2.81836e-21	0.0841094
WBGene00000147	aph-1	47.8624	48.5201	49.271	32.7629	34.6102	36.3475	38.2818	39.976	36.2592	22.5711	25.3969	22.7296	25.5877	27.0318	25.8094	52.5617	45.7317	52.5228	46.4294	48.9148	49.1994	35.7034	38.3763	32.1624	38.6057	44.2381	38.8445	28.4853	30.2374	26.3178	26.2958	24.4851	24.1064	49.4891	47.2048	49.2065	aph-1	-0.0114014	0.898265	-0.447386	1.82793e-09	-0.250704	9.87021e-05	-0.767141	5.31134e-16	-0.94922	7.89549e-19	0.0136628
WBGene00000148	aph-2	60.8117	62.487	60.2224	41.4785	43.3667	43.0556	45.3818	41.9267	42.1675	33.9723	37.955	37.1375	36.5667	39.7624	38.5169	60.1598	61.3089	60.0095	57.7899	59.7699	56.9113	38.3073	39.1928	40.6299	40.9172	43.2135	42.5737	41.0255	40.8407	39.8646	38.634	39.1687	42.3302	54.7679	58.2901	55.3963	aph-2	-0.0730778	0.160122	-0.562765	3.41036e-16	-0.461602	1.90722e-13	-0.519119	3.11475e-15	-0.53925	9.59694e-16	-0.0509004
WBGene00000149	apl-1	191.598	186.6	190.264	414.103	392.308	406.843	378.32	386.498	376.676	586.725	589.963	589.963	582.299	569.511	584.619	188.06	187.737	191.013	175.204	167.772	170.017	394.065	401.945	386.498	353.43	363.641	345.91	619.055	662.225	625.571	633.005	597.342	603.857	209.046	207.559	206.876	apl-1	-0.148278	0.00021236	1.2049	6.43473e-35	1.05104	3.68866e-32	1.89378	6.35051e-44	1.83794	2.64639e-43	0.281639
WBGene00000150	apm-1	37.4939	38.4173	38.8388	140.495	141.186	145.067	134.597	140.909	136.239	215.707	220.691	215.233	201.481	203.824	202.42	37.552	36.5779	41.1063	36.64	38.4407	39.5021	140.788	142.41	142.654	128.565	121.589	118.131	246.607	262.968	242.775	220.585	212.942	217.335	37.3392	38.2055	40.2856	apm-1	-0.00262304	0.974807	1.89463	3.51236e-37	1.68422	9.28623e-35	2.71483	1.64669e-44	2.50652	5.50356e-43	0.0155384
WBGene00000151	apn-1	58.4139	59.5088	55.6612	45.7412	43.7392	46.132	46.6424	50.4964	50.1137	30.1973	30.3373	32.0077	31.8727	36.0509	31.886	58.2134	59.9095	60.2033	56.3392	61.5832	59.0299	45.896	46.6751	46.5949	47.2363	48.7045	49.271	29.5544	30.5939	28.6007	32.1401	31.804	31.7832	59.329	60.3919	59.3572	apn-1	0.0273363	0.662052	-0.345663	1.04309e-09	-0.284485	1.01781e-07	-0.995178	5.37346e-24	-0.885436	2.6512e-22	0.0181079
WBGene00000155	app-1	198.713	203.465	205.806	119.516	127.703	119.412	126.486	131.535	128.958	90.7803	88.162	92.6899	88.2421	88.0687	86.1194	204.452	196.589	203.039	168.859	162.97	160.827	111.58	115.069	115.196	121.669	124.754	125.001	82.5505	83.9086	82.4321	79.4473	79.7865	77.6905	159.292	162.97	157.032	app-1	-0.303595	1.40753e-12	-0.527092	7.21713e-21	-0.407313	8.16384e-17	-0.984809	3.49946e-31	-1.05595	3.00002e-32	-0.0395339
WBGene00000156	apr-1	134.436	130.818	125.642	94.4323	91.5243	89.8725	102.775	105.781	105.313	79.9942	76.4959	79.9942	82.5896	83.323	82.8866	128.278	130.818	123.441	141.608	135.981	146.322	90.0335	90.5765	89.2417	100.44	107.925	110.782	82.7128	84.853	84.278	85.0313	81.7944	84.1975	138.896	142.884	141.737	apr-1	0.116852	0.00373161	-0.650958	3.02694e-22	-0.410096	3.07694e-15	-0.750659	8.3991e-25	-0.755457	6.92603e-25	-0.000797133
WBGene00000157	aps-2	19.9787	22.1942	21.8303	12.7094	12.9219	12.3526	14.1399	14.6292	14.3721	11.6603	12.6563	12.0248	13.6508	12.8332	11.7959	20.2757	20.9402	21.4126	15.5728	15.1557	13.3843	9.88801	10.1731	12.4286	10.4216	12.5702	12.0454	12.4154	11.2842	10.6544	9.60084	10.1996	9.63849	15.3055	16.0215	14.0125	aps-2	-0.538436	7.07436e-09	-0.445883	1.99414e-06	-0.333763	0.000159164	-0.360539	4.82206e-05	-0.581021	1.05278e-08	0.0404494
WBGene00000158	apg-1	126.797	127.499	128.902	159.173	160.113	152.247	153.88	156.974	154.065	164.798	160.393	160.827	155.113	160.113	157.231	133.165	133.245	135.981	112.968	114.865	125.264	145.487	153.785	154.177	143.848	149.984	150.361	167.904	169.379	162.97	163.803	160.827	167.64	121.043	121.861	120.108	apg-1	-0.119485	0.00210801	0.361855	1.14978e-14	0.332334	2.43038e-13	0.503899	4.66264e-20	0.480685	2.90915e-19	0.0414326
WBGene00000159	aps-1	32.3638	33.0228	33.9258	37.405	39.6997	39.5898	36.471	39.662	40.1165	42.642	43.2322	44.3114	43.8643	44.0859	40.3889	34.4385	30.9388	32.1288	32.1932	31.8179	31.7017	39.4499	35.5426	38.2781	35.4798	33.1353	37.2668	39.2918	43.3173	39.0474	35.0856	37.1029	41.4141	30.1224	29.4146	28.3633	aps-1	-0.0529954	0.505325	0.241638	0.000115263	0.144039	0.019016	0.344397	1.80334e-07	0.243761	9.13792e-05	-0.123211
WBGene00000160	apb-1	120.436	118.627	119.772	130.258	129.407	129.581	125.088	127.231	125.579	131.459	125.433	128.358	124.62	124.897	127.735	114.763	115.139	110.935	116.799	120.908	117.504	130.422	126.757	126.609	121.589	132.094	128.72	129.74	133.165	131.459	117.571	124.216	120.048	120.436	118.386	114.221	apb-1	-0.0147723	0.75358	0.111656	0.000883036	0.105721	0.00165685	0.150925	1.28926e-05	0.0264197	0.418105	-0.00900477
WBGene00000161	apa-2	63.8038	64.4241	62.2882	54.4549	53.2942	55.0848	54.7865	59.2107	57.4891	71.4756	71.4667	70.9246	68.3839	68.7341	65.5961	62.8821	61.8688	56.9207	55.6952	53.2406	58.3352	51.2389	55.7484	52.2358	52.3898	53.333	54.2888	75.8556	81.0915	75.2098	72.8775	73.026	72.4058	59.8753	55.8669	57.6497	apa-2	-0.188624	0.000151674	-0.0710478	0.115225	-0.0631251	0.166947	0.47311	2.56821e-15	0.385205	2.4087e-12	0.05234
WBGene00000162	apd-3	71.0645	72.2104	73.4516	60.8117	60.2616	58.765	65.0897	58.352	62.1215	51.9237	50.2006	56.6204	53.0409	54.6124	53.8681	69.734	72.0429	67.7751	73.4387	69.23	68.1018	59.6819	57.8095	58.6943	63.0154	56.1806	61.4384	58.2356	60.6591	59.731	64.8999	66.0363	64.9713	74.9034	79.0321	80.0577	apd-3	-0.0408207	0.480245	-0.257934	4.6289e-07	-0.223581	6.85178e-06	-0.238177	1.84215e-06	-0.104792	0.019848	0.15092
WBGene00000163	apb-3	93.7735	89.0203	88.852	92.2414	93.4891	89.3302	95.4445	98.7255	89.2884	84.1804	82.3679	88.5004	84.6533	89.5614	88.2204	91.228	93.7735	85.9135	105.065	107.411	107.411	103.189	94.6024	93.3911	99.7845	105.781	102.503	97.2556	99.9684	93.7512	95.6266	89.1889	87.9095	103.687	112.894	113.025	apb-3	0.236193	2.24304e-05	-0.136977	0.00469797	-0.0546348	0.262104	-0.137093	0.00419576	-0.230988	7.09389e-06	0.0420472
WBGene00000164	apm-3	23.5343	23.8059	24.557	12.3254	12.8497	13.6341	13.7181	15.4498	14.2158	12.9788	11.9565	13.34	11.1212	11.4425	13.8547	24.4908	24.4458	23.7126	21.9962	22.6919	24.3256	13.5702	13.9841	12.9532	14.974	12.929	14.3281	15.9434	14.6268	13.9332	16.0096	13.8203	13.7833	21.5852	22.9441	22.4428	apm-3	-0.060091	0.471812	-0.768081	3.27857e-14	-0.710008	3.69454e-13	-0.633911	4.99666e-12	-0.664294	1.44352e-12	-0.0425295
WBGene00000165	aps-3	42.6079	42.5585	40.8884	37.0116	37.2183	37.2668	40.0757	39.3535	40.0638	36.5827	37.3057	38.8936	39.9264	42.2549	40.9037	42.4291	43.0029	39.467	39.56	41.5619	41.4625	33.5722	36.7872	35.3893	36.0447	37.7412	40.9172	36.9152	40.1588	40.5256	38.7226	38.1249	36.8674	43.6436	42.642	42.2237	aps-3	-0.0404008	0.52221	-0.213787	4.89845e-05	-0.0974704	0.0499614	-0.060797	0.206653	-0.108283	0.0262426	0.0683479
WBGene00000166	apt-9	2.8989	2.96699	2.98014	2.5828	2.57939	3.11741	3.01048	2.81971	3.02954	3.71419	4.03369	3.13434	3.27675	4.11635	3.70792	2.64641	3.57515	2.74808	3.41728	3.2619	3.13765	3.4025	3.79826	2.52351	3.04491	3.88587	2.6695	3.66385	3.52388	4.35695	3.51279	3.60157	3.71087	2.06242	3.21415	2.59494	apt-9	0.14948	0.489906	-0.0334575	0.849684	-0.0490246	0.786246	0.228552	0.141233	0.14156	0.37218	-0.341668
WBGene00000168	apx-1	106.554	105.498	108.946	72.0958	77.5778	70.4787	81.474	78.4681	84.3355	38.4705	34.0341	35.0063	37.2026	38.5309	38.1721	114.096	119.834	119.279	110.132	112.183	108.525	64.9797	64.333	66.5162	76.9084	80.5682	78.4871	30.5458	34.125	29.3557	34.6046	33.3927	34.9515	112.147	108.106	107.032	apx-1	0.043588	0.39802	-0.756567	4.07255e-22	-0.487702	1.44008e-15	-1.81785	5.54621e-35	-1.68433	5.44727e-34	-0.015733
WBGene00000169	aqp-1	39.1857	37.7797	37.2793	21.266	23.0489	22.2705	21.1978	17.4641	19.3152	23.8498	25.8882	23.6735	13.5727	25.0484	19.4307	35.7124	35.9399	35.2677	36.543	35.2273	36.3399	37.0816	36.4547	35.6528	32.4053	31.8473	31.5125	15.5333	10.6544	12.8958	31.3651	31.6329	29.6103	31.8277	34.0797	33.3793	aqp-1	-0.07953	0.497332	0.0143515	0.883575	-0.174835	0.0643529	-1.48463	2.4955e-17	-0.223717	0.0165646	-0.123272
WBGene00000170	aqp-2	67.9806	62.7543	63.5681	146.936	146.209	146.286	122.546	119.516	124.866	186.174	211.763	201.375	232.561	202.831	216.055	75.1319	76.4113	76.1112	71.6449	76.8019	72.6162	160.982	148.235	152.392	134.597	128.629	119.719	195.249	176.792	195.412	212.228	228.719	223.622	93.7288	80.1637	85.9726	aqp-2	0.186376	0.00791817	1.062	2.05615e-23	0.791633	3.07764e-18	1.35912	2.78087e-28	1.58787	3.47807e-31	0.231064
WBGene00000171	aqp-3	0.669307	1.10881	1.41973	2.47639	2.2939	1.83164	1.89412	1.92471	2.17526	1.6174	1.67369	1.97201	1.85604	1.85604	1.87946	1.13364	1.18035	1.24152	1.43107	2.53708	1.9876	2.60594	2.74878	2.3338	2.58061	2.28622	2.32317	1.36237	1.28177	1.41973	1.87425	1.86189	1.911	1.69471	0.933149	1.36442	aqp-3	0.926095	0.000592068	0.403875	0.0325807	0.308259	0.111057	-0.513976	0.0187478	-0.038143	0.85208	-0.580319
WBGene00000172	aqp-4	19.4684	19.6854	19.338	16.8201	17.101	15.4382	16.9034	15.0509	15.1454	9.44367	9.65011	7.64238	9.36921	9.47023	9.82225	19.3577	18.7501	17.3875	19.415	19.8629	21.3352	18.6426	20.1197	19.0602	21.1038	19.0312	18.4065	6.73729	6.94628	7.47536	7.99558	8.34743	8.24456	15.9134	17.3905	16.8445	aqp-4	0.0502419	0.559953	-0.0675477	0.309851	-0.0514907	0.449107	-1.51855	9.04206e-23	-1.30078	5.71795e-21	-0.273281
WBGene00000173	aqp-5	0.532178	0.0302716	0.162898	0.736448	0.715795	0.724988	0.682457	0.564028	0.458794	0.721877	0.535399	0.594919	0.684372	0.726813	0.607997	0.279703	0.22996	0.351112	0.279227	0.143613	0.337458	0.798854	0.865706	0.857326	0.748321	0.794224	0.886712	0.878252	0.538857	0.99272	0.724628	0.833811	0.882345	0.43405	0.242724	0.426977	aqp-5	0.788044	0.291566	1.81807	0.000113304	1.76148	0.000196992	1.70631	0.000262727	1.76685	0.000157621	0.578246
WBGene00000174	aqp-6	1.03719	0.819547	0.753384	0.803068	0.99272	1.08255	0.842443	1.46684	0.784961	0.752667	1.05039	1.60484	1.05619	0.756795	0.979459	0.279703	1.25411	1.41058	0.865706	1.55888	1.17006	0.718887	0.684372	0.857326	1.2183	0.865706	1.10449	1.41903	1.11296	1.50288	1.07554	1.58414	1.59022	1.11296	0.991266	0.754102	aqp-6	0.433953	0.32955	-0.635109	0.093475	-0.146548	0.691299	0.19586	0.544142	0.259101	0.416676	-0.308017
WBGene00000175	aqp-7	243.53	241.486	249.09	490.576	488.869	485.888	375.188	374.223	380.167	287.537	335.849	294.788	392.75	441.446	411.033	233.281	239.843	240.387	396.619	405.74	382.895	608.999	614.103	628.358	525.117	547.076	517.017	207.917	185.525	201.481	488.869	511.813	511.813	308.992	311.873	313.115	aqp-7	0.690867	2.55019e-20	0.643736	2.12191e-21	0.423103	1.24856e-14	-0.995664	2.61397e-27	0.351783	2.74064e-12	-0.34336
WBGene00000176	aqp-8	31.0112	32.6318	32.6188	58.8743	52.4906	60.6335	56.0573	51.8869	58.8542	36.3283	42.6854	40.1358	63.4943	59.2532	62.4386	27.5861	28.7339	30.276	29.6122	26.4661	28.7991	57.7191	49.5135	50.4214	42.0754	46.4615	43.0428	33.0879	29.326	34.1738	48.1458	51.6385	49.354	21.9206	20.9967	21.5098	aqp-8	-0.182814	0.052777	0.891575	6.50195e-16	0.632858	7.0222e-11	0.185069	0.0226759	0.814215	1.24824e-14	-0.396237
WBGene00000177	aqp-9	7.51933	7.079	5.76179	3.09721	2.82628	3.22722	2.86932	3.2434	3.3735	2.17526	2.09357	1.71572	1.979	1.96403	1.90724	7.42798	6.96876	7.36223	5.67688	8.17291	6.51005	3.03631	3.41432	3.17514	3.2434	3.77926	3.61328	2.23812	1.72112	1.61787	2.06347	2.10164	2.13231	4.95208	6.94628	5.82302	aqp-9	-0.00743132	0.96803	-1.06609	8.97061e-10	-0.923317	1.60418e-08	-1.86639	1.69407e-14	-1.67669	1.1219e-13	-0.197936
WBGene00000178	aqp-10	44.2328	44.5788	44.3114	78.1477	71.8278	71.4284	70.6977	69.1493	73.8675	115.594	116.89	113.451	103.056	104.71	105.953	44.0433	40.13	44.3938	33.9681	32.7629	32.387	82.2837	76.4236	74.7291	68.3839	64.1348	68.1018	117.93	118.748	118.981	108.797	108.106	104.007	39.3366	37.087	38.4242	aqp-10	-0.425833	2.60437e-10	1.2349	1.43517e-28	1.01693	9.321e-25	1.84357	1.24116e-36	1.69497	5.64875e-35	0.212416
WBGene00000179	aqp-11	40.6805	46.6597	44.0794	39.1857	40.1165	39.9561	38.3932	36.7139	36.9269	42.9588	44.0433	42.1381	40.13	44.3114	41.1622	41.7669	42.8638	43.3916	37.552	35.2273	36.7516	43.2072	37.7261	41.8053	38.9133	36.3399	36.1132	37.8299	36.64	36.0724	40.8637	40.4602	35.4841	32.0909	35.1663	34.5384	aqp-11	-0.261062	7.57436e-05	0.162386	0.00596768	0.0236502	0.711541	0.013506	0.823683	0.0903884	0.11858	-0.106333
WBGene00000180	arc-1	14.5395	15.9952	16.3418	15.2807	13.1054	15.9894	14.618	14.6929	13.5311	19.7545	17.7813	18.6209	17.2097	17.7985	17.8813	15.484	13.9816	15.2807	17.7712	18.8011	18.2532	18.1873	19.2296	18.7005	15.6633	16.7673	16.753	19.8501	17.4408	18.7005	19.903	19.4084	18.1927	16.5574	15.734	17.4233	arc-1	0.227535	0.00362814	0.0335919	0.631488	-0.157014	0.0241908	0.0287318	0.669408	0.0681708	0.299973	-0.142068
WBGene00000181	ard-1	182.86	184.199	186.234	95.3311	92.3678	99.9684	97.2556	107.899	99.8693	84.375	86.1389	83.5985	84.8213	88.4785	85.4356	176.611	169.021	183.746	200.885	201.481	193.935	123.776	120.149	116.112	119.249	122.429	116.77	91.1855	91.5935	86.9139	80.0577	87.3505	80.1454	153.971	146.817	147.96	ard-1	0.107831	0.00870767	-0.728166	8.68579e-24	-0.73434	1.00709e-23	-1.14492	2.37171e-31	-1.26935	6.63961e-33	-0.410219
WBGene00000182	arf-1.2	551.859	549.391	545.173	711.623	718.754	711.623	718.754	705.151	708.612	789.711	779.724	785.796	767.813	812.366	779.724	534.129	511.813	564.937	478.853	518.828	496.056	564.937	617.327	598.955	582.299	598.955	577.289	698.765	747.545	722.493	825.439	779.724	785.796	606.563	582.299	608.999	arf-1.2	-0.141161	0.000352677	0.25373	7.81408e-10	0.236043	5.71207e-09	0.538188	6.37946e-21	0.678987	5.95967e-25	0.267835
WBGene00000183	arf-3	416.114	415.014	422.372	528.326	543.381	539.983	551.859	553.886	557.593	662.225	659.356	662.225	621.08	637.81	623.066	439.209	435.49	463.34	377.525	404.765	394.065	530.371	525.117	523.684	517.017	522.255	522.255	708.612	767.813	725.77	732.245	698.765	722.493	474.312	474.312	481.49	arf-3	-0.0921731	0.00470028	0.425409	7.79611e-20	0.409203	5.19951e-19	0.904376	1.5654e-33	0.872684	7.81781e-33	0.282351
WBGene00000184	arf-6	46.9823	47.5515	43.9503	40.4346	41.0594	40.7034	38.0712	39.4499	39.1805	39.9327	38.1347	38.9925	40.206	40.1242	36.7572	47.8855	47.8118	47.084	44.5638	44.0671	44.1403	36.6188	36.7872	37.8299	37.6442	37.3392	37.0928	36.2842	34.2878	34.5151	37.1204	35.9553	37.1795	44.6382	44.9736	43.3272	arf-6	-0.0599795	0.263157	-0.255462	4.95864e-07	-0.244473	1.25486e-06	-0.337794	8.8357e-10	-0.268225	1.65241e-07	0.00166492
WBGene00000186	ark-1	63.8416	63.151	61.7436	56.1806	54.8581	54.9896	55.0434	54.5659	56.3782	58.5885	60.4232	61.2114	60.0723	58.2901	60.9312	68.3612	69.7017	71.8187	71.4431	70.3388	70.4145	60.8626	58.0619	58.6146	61.2882	61.4001	66.8928	71.1004	72.3272	73.1247	66.947	68.1923	70.9766	72.5736	73.0935	72.7924	ark-1	0.169113	9.74117e-05	-0.25752	7.93656e-09	-0.163745	4.73914e-05	0.0292563	0.427437	-0.042345	0.251838	0.0419943
WBGene00000187	arl-1	40.4909	40.3975	38.2985	36.5611	36.4307	37.5573	40.8284	39.3087	37.0116	42.2722	40.4664	37.6789	39.9264	41.7284	40.6367	36.4357	35.0798	39.0474	35.3288	35.4369	36.5827	39.1998	37.7797	37.3951	35.1176	36.9269	35.4426	36.9867	38.8625	37.2532	35.2322	34.2826	37.3151	34.828	35.5102	35.1527	arl-1	-0.150672	0.0064869	0.0913687	0.0654291	0.00170943	0.97554	0.075161	0.122391	-0.00767972	0.880164	-0.0250525
WBGene00000188	arl-3	1.42274	1.4906	0.476104	1.63701	1.27872	1.03484	1.24028	0.952536	1.43107	1.1366	1.08852	0.97544	1.62146	1.26988	0.886712	1.20709	1.18035	0.699646	1.04816	0.769489	1.17006	1.59128	1.14882	0.564028	0.782738	0.674587	0.923721	1.21226	1.17219	1.02787	1.23077	1.05619	1.06374	1.32157	0.800805	1.72532	arl-3	-0.0336739	0.953548	0.0432347	0.912747	-0.317179	0.434982	0.210244	0.553573	0.18405	0.607324	0.317686
WBGene00000189	arl-5	24.0202	21.6372	21.3718	11.3748	10.9566	11.0217	13.016	13.9841	12.9801	7.14278	7.17697	7.88494	7.79719	8.61678	8.53744	23.9886	23.1927	25.2522	26.4213	25.024	25.9562	13.5295	12.663	11.7452	14.4711	14.989	13.3222	9.16194	9.30315	9.01791	8.9944	8.3917	8.33555	28.0744	22.435	24.8617	arl-5	0.209116	0.00470336	-1.0307	2.82674e-18	-0.856724	8.1692e-16	-1.49356	5.32198e-23	-1.58979	1.11936e-23	-0.0438739
WBGene00000190	arf-1.1	1.72735	1.64417	3.39145	630.701	628.358	646.158	606.563	619.055	606.563	753.064	798.292	767.813	771.141	798.292	735.507	2.89517	1.4906	2.57425	3.73907	4.72915	3.65388	794.11	744.1	708.612	643.381	625.571	606.563	812.366	808.651	654.658	698.765	665.03	669.933	18.3164	19.8977	18.5668	arf-1.1	0.916027	0.0103426	7.54246	3.7226e-36	7.28299	2.69835e-35	7.55529	1.22264e-36	7.39993	3.30878e-36	2.23668
WBGene00000191	arl-7	1.3495	1.18035	1.03719	24.7068	27.3401	28.7885	26.9589	27.7642	28.6555	37.264	38.8172	35.5315	36.2592	35.8199	34.1373	1.53427	1.90292	1.32704	2.28415	2.40613	2.1314	25.0896	25.2972	25.1939	23.02	22.9062	21.1355	39.6948	38.7404	36.5492	31.1634	33.4575	32.4625	3.614	5.06154	4.15804	arl-7	0.941784	0.000183939	3.47153	2.71127e-28	3.2979	4.15334e-27	4.07603	9.20109e-32	3.83209	1.46305e-30	0.899313
WBGene00000192	arl-8	215.941	213.168	214.835	164.325	170.688	171.697	186.511	183.449	185.718	168.789	171.757	165.62	154.604	163.331	152.927	230.834	224.139	239.415	196.765	202.259	200.291	152.392	163.448	157.314	179.184	170.74	170.508	169.633	166.426	166.162	160.642	146.766	165.123	217.515	204.531	212.691	arl-8	-0.103693	0.00918935	-0.341506	6.29251e-13	-0.203905	3.45122e-07	-0.254964	1.65945e-09	-0.34459	3.7387e-13	0.0824882
WBGene00000193	arl-6	0.333991	0.216921	0.476104	0.418535	0.393691	0.0881651	0.210239	0.206576	0.338353	0.143957	0.33976	0.396043	0.516854	0.369732	0.300611	0.339423	0.22996	0.290645	0.0860715	0.195942	0.177916	0.206576	0.493705	0.418535	0.493705	0.319272	0.361708	0.328005	0.357767	0.211501	0.37516	0.347748	0.376594	0.50178	0.675318	0.149215	arl-6	-1.17391	0.104356	1.27656	0.0375997	1.41577	0.0204887	1.01588	0.0992752	1.34438	0.0252787	1.35872
WBGene00000195	arr-1	17.867	18.2975	19.2774	10.1925	11.517	10.914	13.2637	12.6578	12.3718	15.2334	14.1756	12.9219	11.7048	12.0169	11.9009	18.4309	19.265	19.3908	18.5995	18.0599	17.7529	10.8095	10.8037	10.5555	11.6108	12.5258	11.6856	14.3496	15.0838	16.2325	11.6223	12.5477	11.8877	18.6535	17.8029	18.2056	arr-1	-0.026528	0.760072	-0.758084	6.45032e-15	-0.603664	4.29046e-12	-0.25441	0.000119373	-0.594168	4.42025e-12	0.00664403
WBGene00000196	aars-1	39.939	40.6461	39.976	26.4593	27.5688	28.2835	29.2003	27.7642	27.718	18.4734	17.4042	16.7673	17.9474	17.7008	19.7973	40.6461	39.4105	36.4185	42.8573	41.4141	44.2434	24.7346	24.5357	25.4842	27.9674	28.8374	28.48	18.051	17.3646	17.4042	19.6938	17.5642	18.2975	39.2962	38.8321	38.015	aars-1	0.0916717	0.131553	-0.781363	2.56846e-18	-0.591136	1.75838e-14	-1.28246	2.81633e-25	-1.21092	1.66789e-24	-0.145598
WBGene00000197	aars-2	337.582	335.196	318.853	201.864	207.829	205.806	213.809	214.54	211.362	208.834	201.666	207.559	200.093	182.529	190.179	318.853	334.559	304.154	303.646	298.313	294.788	203.268	197.64	197.138	214.036	215.941	210.263	232.8	226.489	230.339	178.874	189.879	182.359	282.909	279.743	264.262	aars-2	-0.144765	0.000128816	-0.584474	1.31653e-21	-0.48607	1.38591e-18	-0.378865	2.82384e-15	-0.702716	7.29509e-25	-0.117474
WBGene00000198	art-1	284.968	286.319	291.773	180.203	185.525	182.241	190.179	185.986	191.745	145.352	145.834	142.41	129.407	135.667	132.023	311.141	319.405	326.71	282.909	284.018	269.087	205.396	204.235	211.763	222.801	215.941	213.055	141.152	149.636	149.489	152.781	157.767	154.177	317.415	305.241	317.908	art-1	-0.0462778	0.194954	-0.427784	1.33745e-18	-0.358938	7.44459e-16	-0.925228	2.40082e-31	-0.846871	7.22076e-30	0.170179
WBGene00000199	arx-1	82.9205	81.9106	87.711	102.902	101.898	98.5759	104.557	96.0571	99.3443	117.442	117.442	110.311	111.329	114.29	109.52	76.3992	82.2072	83.3384	72.9559	67.9571	71.8776	92.7747	96.8042	98.8334	94.8556	97.5214	91.944	118.593	119.448	113.254	108.166	107.584	105.56	70.9246	69.8939	72.5358	arx-1	-0.247106	1.39972e-06	0.438877	4.359e-14	0.418354	2.69641e-13	0.723532	2.37525e-22	0.595138	5.3807e-19	0.00433041
WBGene00000200	arx-2	149.259	153.08	149.395	177.264	183.153	177.609	195.412	192.277	189.282	218.653	213.639	207.005	207.125	204.123	202.259	155.113	143.937	154.496	149.069	154.496	152.606	184.979	187.362	183.153	178.455	183.449	184.759	202.42	214.731	207.244	202.339	199.943	209.459	164.798	152.109	158.717	arx-2	0.0140458	0.772018	0.284293	1.13449e-11	0.261074	1.54943e-10	0.452608	1.17505e-18	0.423227	1.45761e-17	0.0596573
WBGene00000201	arx-3	113.048	111.88	115.251	137.756	140.302	139.086	150.131	140.69	148.274	153.571	154.384	145.527	143.401	145.923	138.696	116.77	118.661	125.264	109.137	103.614	107.846	120.851	134.283	134.236	132.814	126.678	133.205	146.666	155.41	147.611	143.401	140.407	144.779	122.899	116.174	115.139	arx-3	-0.0857822	0.0848812	0.278981	1.08555e-08	0.292643	3.80034e-09	0.488035	3.77352e-16	0.419085	7.18167e-14	0.143644
WBGene00000202	exos-4.2	37.003	39.0964	36.4547	22.435	21.3479	21.3489	23.5983	23.412	22.7913	15.6666	15.8882	15.1236	16.754	17.0835	15.8496	35.4745	36.1582	31.475	35.2723	33.9408	34.7286	18.9128	23.2208	20.439	22.9113	22.536	24.2101	18.1134	17.4408	16.0341	15.519	13.9738	13.89	31.441	32.9254	32.6377	exos-4.2	-0.114393	0.0875856	-0.737173	1.88765e-15	-0.577906	2.433e-12	-1.01233	8.9106e-20	-1.2622	1.2556e-22	-0.0997946
WBGene00000203	arx-5	65.3232	67.4981	68.0429	79.8663	85.5835	80.2307	85.1297	84.4248	86.9313	90.1593	95.3311	86.0113	92.6533	92.7078	87.8731	66.666	66.027	66.161	63.3361	66.5577	60.3072	84.1975	77.7133	82.2243	76.5899	75.7564	76.2519	85.1297	83.4656	85.0542	84.1975	85.4006	81.7641	66.1973	57.3997	60.3503	arx-5	-0.0795977	0.142657	0.360485	6.81518e-11	0.266417	1.61463e-07	0.416398	6.90393e-13	0.403143	1.92082e-12	-0.0495362
WBGene00000204	arx-6	106.966	104.11	106.887	98.013	106.463	102.53	107.604	105.065	105.593	115.251	116.987	105.781	105.151	105.901	102.72	104.681	100.202	111.701	92.6899	95.8131	90.9439	98.5312	104.127	100.727	99.89	102.789	97.3221	115.196	117.339	109.592	102.996	100.799	99.89	88.3639	84.9023	90.2526	arx-6	-0.186495	0.000167807	0.118528	0.00722213	0.102358	0.0206933	0.29168	5.48538e-09	0.120216	0.00583141	-0.0848015
WBGene00000205	arx-7	34.0863	38.5986	39.022	36.3043	38.7806	36.3922	36.9739	39.6093	41.1063	37.5828	43.0318	40.4104	41.8148	41.8392	38.5695	37.2183	36.7872	39.4041	39.367	37.6826	38.3377	42.37	39.4395	42.3763	40.4729	40.043	40.5707	39.5932	44.538	46.5878	42.4115	44.3514	42.7394	41.526	41.7669	39.1805	arx-7	0.0492681	0.551361	0.10543	0.0880384	0.0697747	0.271354	0.176864	0.00386307	0.166431	0.0063982	0.0856585
WBGene00000206	asb-1	318.121	310.597	303.165	172.849	182.417	177.9	184.199	199.766	186.234	130.422	124.784	118.061	127.456	130.777	120.292	324.023	296.576	317.415	311.873	303.165	313.115	183.523	182.417	174.63	187.419	195.249	174.926	112.084	113.538	109.691	107.017	108.329	107.925	290.771	287.537	290.771	asb-1	-0.00567751	0.919628	-0.780069	1.3652e-24	-0.736473	1.75948e-23	-1.46884	4.57001e-35	-1.52149	1.48329e-35	-0.0947367
WBGene00000207	asb-2	288.103	269.271	286.691	277.465	260.208	284.516	251.464	244.335	254.407	223.282	243.367	214.835	246.607	255.123	246.907	255.123	249.09	258.664	331.46	333.648	306.226	384.567	340.987	353.43	326.71	324.274	296.928	210.066	212.228	216.76	232.8	259.113	240.094	351.57	350.915	321.561	asb-2	0.202218	0.000165067	0.150866	0.00132918	-0.0354954	0.464365	-0.603079	4.43963e-17	-0.408544	9.3615e-12	0.0761035
WBGene00000208	asc-1	47.7801	45.7766	46.9747	66.3672	70.6173	68.6844	65.9738	67.1466	66.0667	86.0113	83.3538	85.6662	83.2366	82.9731	78.1051	43.2466	48.6876	46.541	51.7432	50.7487	50.7259	88.7116	79.2603	82.3379	78.5409	73.1666	75.5104	95.3544	96.6305	96.4715	87.9472	92.4969	87.9645	60.0095	60.7485	57.1842	asc-1	0.124845	0.0206311	0.706613	6.81275e-21	0.567939	4.00547e-17	0.912808	9.53417e-26	0.808478	1.55168e-23	0.215417
WBGene00000209	asg-1	136.72	132.738	134.834	87.6923	89.2295	90.477	94.2563	95.982	98.2986	76.0904	76.0904	69.393	75.1977	75.7564	76.2383	119.104	123.743	133.328	122.832	126.486	121.043	100.339	89.6336	87.5343	88.8354	86.5036	83.3384	60.4024	61.1844	61.7536	60.5082	60.6692	55.8931	117.785	111.192	113.609	asg-1	-0.126592	0.00707575	-0.418751	3.02419e-13	-0.518054	5.51655e-16	-1.01424	1.86202e-26	-1.06542	3.46936e-27	-0.112623
WBGene00000210	asg-2	100.703	93.0273	98.013	76.4113	73.8527	81.1283	71.5094	74.8728	78.0843	71.7575	72.9835	67.4244	74.4642	77.4333	75.4608	88.046	83.5813	95.29	108.551	104.957	101.852	108.969	97.877	99.0779	91.2074	92.4741	89.1018	63.1334	61.4118	58.9984	69.2405	73.2816	69.1867	106.339	104.007	108.012	asg-2	0.112586	0.0407142	-0.0450076	0.354077	-0.208931	4.48899e-05	-0.780948	2.96693e-20	-0.574989	8.31435e-16	0.0139615
WBGene00000211	asm-1	12.7578	11.9468	12.9626	9.54375	8.58594	8.50959	9.79917	11.0145	10.0197	12.3917	13.8285	14.618	12.8715	11.309	13.8221	12.4861	10.7179	10.6237	10.3026	10.7187	10.2394	8.95443	9.02946	8.67998	8.95951	10.3245	9.863	18.5249	15.0399	15.7329	15.1044	11.8337	13.1828	10.7125	11.1352	10.3912	asm-1	-0.268322	0.0150589	-0.229378	0.0298368	-0.103184	0.331331	0.651601	2.31291e-09	0.353271	0.000354082	0.0441527
WBGene00000212	asm-2	15.0444	14.3844	14.6755	3.53689	2.86156	2.46127	2.65059	3.17948	2.61587	1.05619	1.25377	1.35298	0.868791	1.15013	1.32546	12.9399	11.5616	13.1899	12.8069	10.5191	13.2113	3.50422	3.75675	4.25601	4.2907	4.06651	4.33498	1.48193	2.45252	1.86711	1.02122	1.77775	1.52343	14.7031	17.1875	16.9696	asm-2	-0.27859	0.010868	-1.66312	4.08271e-16	-1.51872	3.61143e-15	-2.67832	2.24707e-19	-3.11036	1.05985e-19	0.422854
WBGene00000213	asm-3	42.7746	41.4316	41.3734	0.37969	0.752667	0.567172	0.604072	0.723551	0.458794	0.338353	0.208985	0.240318	0.271643	0.27481	0.241761	38.0256	39.7139	38.0712	2.21949	2.77435	3.20571	0.276126	0.27481	0.604072	0.458111	0.431889	0.48633	0.485989	0.44918	0.43405	0.146915	0.539235	0.432575	4.69897	4.45337	4.83032	asm-3	-3.95301	4.57707e-32	-2.91709	1.84295e-12	-2.56015	7.99068e-12	-2.56756	5.39381e-12	-3.0576	1.04731e-12	0.785466
WBGene00000214	asp-1	1704.85	1687.1	1838.99	2562.56	2562.56	2487.67	2230.84	2048.58	2291.44	852.532	847.363	861.732	759.673	705.151	755.896	1551.74	1895.15	1742.77	2807.44	2655.8	2487.67	2807.44	2807.44	2655.8	2807.44	2655.8	2655.8	625.571	771.141	794.11	535.944	669.933	582.299	5014.99	5014.99	5014.99	asp-1	0.603394	2.06955e-13	0.0581577	0.303271	0.0314382	0.593598	-1.86584	1.2231e-31	-2.15712	9.16479e-34	0.921843
WBGene00000215	asp-2	539.983	537.97	543.381	394.065	395.711	396.619	315.249	352.128	327.826	99.7845	112.725	99.4578	90.5576	94.463	92.7747	478.853	494.546	490.576	651.35	633.005	665.03	466.201	510.531	490.576	485.888	508.962	497.961	84.8005	100.727	93.7512	66.6519	89.6765	75.368	555.921	577.289	574.921	asp-2	0.265549	6.97612e-07	-0.410541	2.29765e-12	-0.384939	1.76976e-11	-2.80653	3.14424e-41	-3.08332	2.94944e-42	-0.190519
WBGene00000216	asp-3	759.673	755.896	764.512	1838.99	1948.28	1895.15	1531.94	1531.94	1531.94	698.765	718.754	672.546	665.03	654.658	651.35	705.151	711.623	722.493	594.839	577.289	582.299	1993.69	2021.85	1993.69	1895.15	1838.99	1838.99	702.274	817.274	714.569	586.725	674.74	637.81	651.35	698.765	637.81	asp-3	-0.378185	1.74054e-11	1.77627	1.10661e-38	1.66745	2.45714e-37	0.345448	2.97834e-11	0.112152	0.00810009	0.179266
WBGene00000217	asp-4	415.014	414.103	418.008	532.29	525.117	534.129	539.983	557.593	553.886	481.49	518.828	496.056	517.017	537.97	506.35	411.033	386.498	391.858	249.09	244.613	236.717	506.35	466.201	475.577	474.312	481.49	466.201	485.888	468.519	425.637	440.356	426.961	425.637	299.528	322.075	289.984	asp-4	-0.772111	1.19931e-22	0.986815	6.62847e-28	0.961318	3.23545e-27	0.916005	6.16581e-27	0.824031	5.28023e-25	0.318569
WBGene00000218	asp-5	466.201	467.438	475.577	302.898	306.774	302.631	238.781	235.251	247.808	131.644	132.935	124.928	115.531	109.691	114.555	491.923	508.962	510.531	737.82	714.569	708.612	551.859	561.102	557.593	551.859	537.97	523.684	137.235	176.042	165.383	105.065	145.487	121.938	877.23	894.123	877.23	asp-5	0.616649	8.87459e-16	-0.371187	4.49464e-10	-0.42161	1.76415e-11	-2.18234	2.46711e-36	-2.54914	1.91059e-38	0.293679
WBGene00000219	asp-6	1126.38	1119.82	1126.38	3472.54	3472.54	3472.54	3030.66	3030.66	3030.66	2291.44	2402.04	2291.44	2021.85	2087.2	2118.85	1140.11	1172.1	1134.14	1493.25	1465.17	1493.25	3671.87	3472.54	4007.04	3671.87	3671.87	3671.87	4007.04	4560.09	4560.09	3671.87	3671.87	3671.87	2291.44	2402.04	2291.44	asp-6	0.400444	9.84745e-13	1.32234	1.10816e-34	1.30719	2.961e-34	1.55756	3.38757e-38	1.30719	7.41413e-35	0.649591
WBGene00000220	atf-2	7.31099	6.94856	5.83975	7.15476	6.40119	6.18754	5.60844	7.22227	6.14729	13.1641	13.8285	12.6079	14.0152	14.1828	12.2286	8.01953	6.89569	7.82691	6.3098	7.74056	6.84664	7.13589	7.47763	7.12536	5.81444	6.81974	5.90761	14.23	17.3314	17.4486	17.1446	16.9116	16.8135	9.88237	8.50768	9.82636	atf-2	0.0574741	0.730508	0.0616736	0.613816	-0.171217	0.166852	1.2285	1.38983e-16	1.28852	2.15806e-17	0.434953
WBGene00000221	atf-5	90.698	88.9134	91.6872	82.3525	80.005	85.4908	83.3384	78.6907	82.3232	98.1116	107.411	99.2562	98.136	99.157	94.723	93.2446	94.3517	94.7059	49.9322	50.6666	51.6169	90.5388	86.1194	87.4114	80.6637	77.3244	73.5146	98.6761	108.403	102.803	104.576	111.731	109.628	65.3411	63.6167	64.0451	atf-5	-0.833778	2.3051e-22	0.794622	2.29377e-22	0.603995	1.35999e-17	1.02466	2.65887e-27	1.09802	1.47335e-28	0.342565
WBGene00000222	atf-6	29.6103	31.2051	30.1654	21.843	20.4891	23.0111	22.2391	24.5682	23.2064	28.6555	28.1811	26.6685	27.1505	25.6597	26.4916	31.8397	31.8277	32.1288	29.272	31.9462	31.4154	22.2106	23.279	22.8034	22.3694	21.1743	25.1388	34.6311	35.6378	33.9723	32.9308	33.165	34.6867	32.5594	34.3483	34.1137	atf-6	0.0253097	0.749452	-0.439055	6.60301e-10	-0.434291	1.00263e-09	0.171043	0.00187122	0.122262	0.0242503	0.125613
WBGene00000223	atf-7	309.259	299.782	312.389	282.436	277.842	275.219	297.475	287.537	292.698	211.548	204.811	206.741	212.228	212.691	215.588	339.596	338.903	357.866	344.875	343.346	350.915	266.268	283.271	276.009	284.018	292.236	289.566	209.459	212.942	208.1	218.014	223.894	230.339	389.255	383.586	389.255	atf-7	0.173594	2.38715e-07	-0.332358	4.8062e-16	-0.263275	9.95025e-13	-0.720814	1.33373e-28	-0.628625	2.59241e-26	0.161381
WBGene00000224	atgp-1	39.6149	38.8503	39.2428	46.4043	44.8965	46.847	43.2939	42.4611	44.362	59.4805	59.329	56.9449	59.2438	60.0181	58.0034	38.5256	41.3863	37.405	43.4924	43.3215	42.1763	55.363	49.7873	49.5376	43.5	48.0649	43.6279	61.8108	64.2017	60.4988	54.573	58.9604	51.4171	46.5949	46.541	45.1558	atgp-1	0.131963	0.028193	0.260329	2.2023e-06	0.0663269	0.208046	0.531686	6.42899e-15	0.352578	2.02406e-09	0.100444
WBGene00000225	atgp-2	23.9141	25.4299	27.7584	24.8098	25.3125	25.3969	21.8898	23.2279	22.5023	27.1012	29.4372	29.3933	28.3362	29.3475	28.1477	28.1182	26.6341	25.3082	24.8123	26.9646	27.5028	25.7834	26.3744	26.7045	25.5223	26.0069	24.2101	26.1059	24.2728	24.7346	29.2287	32.7443	31.9539	25.1266	26.1738	25.0012	atgp-2	0.0415682	0.625937	-0.00636181	0.925047	-0.0651619	0.319981	-0.0771483	0.218445	0.244219	0.000116424	-0.0541435
WBGene00000226	atl-1	125.433	119.834	105.065	109.225	104.881	109.277	104.048	110.844	101.005	76.4789	76.7346	84.3552	87.3765	89.0203	90.1243	114.424	116.007	100.464	128.214	111.302	127.456	94.6635	105.238	100.607	101.482	108.037	114.506	85.4707	78.8497	80.7949	87.9472	77.498	86.6743	108.012	119.719	114.555	atl-1	0.0678396	0.39558	-0.286561	2.56152e-05	-0.17824	0.00590438	-0.579967	4.29426e-12	-0.540712	2.97063e-11	-0.0987302
WBGene00000227	atm-1	47.1688	49.6232	43.6889	50.4789	47.5974	47.9953	43.6436	44.957	43.0428	37.8765	36.3864	45.0577	43.7392	41.7839	48.8209	44.3514	46.7702	39.2796	66.1284	61.7265	66.1382	46.1241	54.1395	51.6635	53.2593	54.9896	59.2978	51.4443	44.869	51.8184	52.2975	48.9587	53.6763	51.1647	53.6844	53.5403	atm-1	0.466772	5.98999e-08	-0.35509	2.86175e-06	-0.212115	0.00256451	-0.391437	4.2221e-07	-0.324621	1.14197e-05	-0.292137
WBGene00000228	atn-1	133.245	128.93	134.436	313.115	302.631	312.389	290.771	283.622	279.16	225.102	234.765	230.834	278.662	274.847	276.178	129.74	124.249	128.426	140.167	125.088	134.436	300.194	299.274	306.774	269.981	289.984	273.545	195.772	192.277	180.764	243.367	235.115	230.834	189.72	201.864	193.486	atn-1	0.00979269	0.86457	1.18252	4.55229e-33	1.06122	7.4035e-31	0.509839	1.7942e-18	0.828812	6.70721e-27	0.550829
WBGene00000229	atp-2	2087.2	2087.2	2173.12	1628.41	1575.02	1575.02	1493.25	1444.46	1493.25	1061.12	1054.76	1067.86	1162.2	1178.71	1202.52	2173.12	2291.44	2173.12	2655.8	2562.56	2807.44	1687.1	1704.85	1742.77	1816.23	1816.23	1769.48	991.815	1010.12	984.724	1202.52	1286.53	1239.82	2807.44	3030.66	3030.66	atp-2	0.337696	5.0174e-15	-0.643466	5.74012e-26	-0.570245	8.46178e-24	-1.42516	2.09654e-39	-1.10545	2.85977e-35	0.144156
WBGene00000230	atp-3	446.412	447.484	446.412	396.619	393.192	414.103	401.945	393.192	403.937	354.257	364.286	353.125	356.11	380.167	358.538	426.961	425.637	434.281	532.29	523.684	525.117	485.888	453.498	445.001	454.696	480.413	424.617	322.677	330.21	313.115	306.226	324.726	302.129	518.828	523.684	508.962	atp-3	0.238317	2.11579e-08	-0.192661	4.21602e-07	-0.219405	2.93067e-08	-0.711127	8.16151e-25	-0.761542	6.51495e-26	-0.0273407
WBGene00000231	atx-2	281.667	276.717	279.16	347.067	362.833	344.875	330.21	330.21	334.559	348.763	329.028	357.866	331.46	331.98	344.026	279.16	303.165	280.876	296.203	296.928	296.203	298.313	327.826	320.367	333.985	306.774	335.849	354.946	361.994	382.092	380.167	381.065	401.107	350.181	339.596	356.544	atx-2	0.0865961	0.0538371	0.0887266	0.0216341	0.133826	0.000727023	0.304733	5.98914e-11	0.385792	4.02735e-14	0.23424
WBGene00000232	avr-14	9.97639	9.68116	9.32231	6.98974	7.04441	7.58921	8.57754	7.01958	7.24707	7.079	7.24543	6.96876	8.3856	7.10046	8.37779	9.53828	8.54614	10.6237	9.4156	7.96125	8.21495	7.64526	8.17101	8.74721	7.77712	7.24944	8.25472	8.16598	9.18578	6.92598	8.11711	8.84802	8.14198	8.56819	8.39763	9.43082	avr-14	-0.182782	0.168083	-0.0574764	0.63584	-0.134613	0.263979	-0.081753	0.479063	-0.0249065	0.831403	0.046672
WBGene00000233	avr-15	16.0871	15.8939	15.9368	20.3807	16.8632	17.4794	16.3895	16.7223	15.6277	20.9877	19.1196	20.3572	19.6938	20.9858	19.6624	14.2146	15.8202	14.8072	16.1982	13.8325	15.1909	19.2153	18.0121	17.8536	16.4969	17.9192	15.983	20.4594	19.0072	19.8052	19.6386	21.1833	20.9135	14.8219	14.0977	14.7203	avr-15	-0.0866016	0.324782	0.28685	8.30393e-05	0.157765	0.0273858	0.392762	2.4544e-07	0.451312	9.24225e-09	-0.0486203
WBGene00000235	baf-1	57.1353	56.7578	60.2224	116.923	122.899	120.327	123.164	110.708	122.956	136.72	130.422	127.848	116.47	119.201	111.489	56.9282	60.2744	63.3427	57.6989	58.5486	56.778	96.5872	104.071	108.275	112.058	95.29	99.1292	115.344	109.458	112.244	95.4256	109.458	100.586	85.4208	78.6125	81.8574	baf-1	-0.00862751	0.932495	0.834787	2.29026e-18	0.821401	6.42014e-18	0.961743	5.25193e-21	0.817774	3.17821e-18	0.506347
WBGene00000236	bag-1	49.9569	46.132	46.4294	35.8683	36.0724	36.8882	38.4919	39.7861	38.5916	28.692	28.1231	28.9387	30.5458	30.0672	29.3023	48.7045	45.6143	45.3105	44.7254	48.8653	45.7766	34.4235	33.9755	32.949	35.3637	33.8414	33.6627	25.5639	25.6521	22.8909	25.2585	27.0815	21.6067	50.2739	50.3956	48.6004	bag-1	-0.0323359	0.633556	-0.458808	1.10036e-11	-0.437475	4.72803e-11	-0.91222	5.89019e-21	-0.91974	4.72934e-21	0.0998437
WBGene00000237	bam-2	24.453	25.6521	25.0754	61.6692	62.2254	60.7822	54.8581	51.7706	52.0299	91.1636	88.689	89.0618	93.7512	95.6496	96.2815	24.4055	25.1567	23.668	21.3382	22.435	22.3293	60.5486	56.6204	58.2134	51.4171	48.6457	48.6706	98.0644	100.512	97.9844	107.496	106.628	105.129	24.8494	24.8617	25.6205	bam-2	-0.185726	0.00172829	1.40754	1.47499e-31	1.1698	8.13399e-28	2.1658	2.49642e-40	2.27222	3.23142e-41	0.188743
WBGene00000238	bar-1	15.62	16.5574	17.6595	48.8743	49.5639	45.932	45.4974	48.9068	47.7118	80.3045	76.1426	76.1908	79.4069	71.1802	78.6125	16.4729	16.8509	16.4636	18.744	17.1397	16.7268	45.34	46.8304	47.7634	47.4294	44.7468	47.9114	88.3245	88.8354	88.9134	89.2092	87.3505	91.4632	21.0873	20.0013	20.1197	bar-1	0.0782825	0.376031	1.41273	3.19446e-27	1.41401	4.99756e-27	2.34015	2.04308e-37	2.35044	1.87926e-37	0.219774
WBGene00000239	bas-1	25.2121	25.2783	25.9778	10.0701	10.5615	8.98279	9.79917	10.3495	10.7802	8.74265	8.66031	8.51674	8.85335	7.91342	8.40556	24.6706	23.8956	24.7425	21.6233	20.7413	20.2619	11.8283	12.1208	11.1824	12.6563	12.8009	10.8539	8.57048	7.68107	8.62195	7.91834	9.19535	8.54064	15.1515	16.3008	15.1236	bas-1	-0.288458	1.32736e-05	-0.834269	1.23304e-16	-0.789888	8.60294e-16	-1.33362	9.45986e-23	-1.28986	2.49543e-22	-0.427584
WBGene00000240	pah-1	83.8731	91.4781	89.2884	64.2144	66.9214	66.8045	58.6387	72.6952	64.6582	79.7865	88.7679	84.0201	93.3911	88.0687	89.2092	92.6899	85.7255	90.3963	97.3708	93.986	94.3903	86.8445	86.4735	80.8167	80.0158	83.8425	81.4218	114.453	116.47	115.794	87.1856	88.9839	84.4248	67.2773	63.1591	65.3232	pah-1	0.111505	0.0465756	-0.169721	0.000748991	-0.220389	2.64377e-05	0.279165	1.26518e-07	-0.133098	0.00633525	-0.545919
WBGene00000241	bbs-1	0.963385	0.610211	0.615769	1.10413	1.10449	1.23809	0.800072	1.15788	1.15716	1.26658	1.17519	1.03257	1.18364	1.09425	1.15013	1.45051	1.0242	0.55715	0.500117	0.530529	1.03865	0.979095	1.00426	1.2847	0.868791	1.34411	0.993436	1.50929	1.11296	1.3495	1.17519	1.23678	1.38464	0.851659	1.12563	1.03719	bbs-1	-0.131686	0.783188	0.732254	0.0176289	0.691524	0.0266292	1.01366	0.00077473	0.956321	0.00152726	0.616993
WBGene00000242	bbs-2	1.03719	1.25411	1.18364	1.031	0.550857	0.918372	0.756795	0.607997	0.941763	0.668422	1.08852	0.594919	1.22754	0.973809	0.886712	1.13364	1.33225	1.08483	0.804734	1.69094	1.31037	0.940901	1.14882	0.782738	0.659433	1.1913	0.851177	1.10286	0.912159	1.23773	0.809679	0.993436	0.942698	0.917274	1.0545	0.964102	bbs-2	0.0709108	0.854765	-0.358585	0.197508	-0.471752	0.0982413	-0.172855	0.513914	-0.411604	0.133358	-0.31204
WBGene00000244	bbs-8	1.72735	1.18035	1.25459	1.56136	1.66767	1.7263	1.81754	1.92471	1.59128	1.83164	2.68481	1.9091	1.85604	2.07952	2.12488	1.20709	1.33225	1.65955	1.24188	1.17871	1.50701	2.16206	2.32869	1.79423	1.8222	2.10623	2.28779	2.10623	2.48519	1.89538	1.979	2.01059	2.4926	1.55114	1.3352	1.57946	bbs-8	-0.0715175	0.826792	0.67816	0.00119452	0.664465	0.00158311	0.723071	0.000497897	0.722968	0.000501268	0.189624
WBGene00000245	bca-1	27.4104	29.7754	27.9627	41.5943	41.4066	41.2344	37.8765	36.2278	37.4308	51.8184	56.2054	52.7362	60.7747	59.6545	59.1599	27.3962	23.0131	29.1492	32.8545	35.8707	32.5071	50.5126	48.7984	49.4566	41.2813	44.4985	37.6541	43.0104	38.3879	42.2284	62.5324	62.6413	61.7536	25.0304	25.4755	24.469	bca-1	0.249144	0.000959094	0.556627	1.66824e-12	0.284084	2.11843e-05	0.287947	1.39455e-05	0.886158	5.51672e-20	-0.432001
WBGene00000246	bcc-1	6.68521	9.04462	6.13257	7.58411	5.87116	6.54758	6.90182	7.57863	7.24707	15.0444	16.493	15.7461	12.1817	12.6038	10.5044	7.94425	7.45705	6.88174	7.93483	7.67871	7.79122	5.5015	7.66617	6.65675	7.83906	8.08475	8.17521	19.8996	20.9188	19.5086	14.2675	13.7641	13.4817	8.17101	7.17734	8.14823	bcc-1	0.118678	0.42052	-0.252596	0.0349316	0.0420999	0.732081	1.36551	6.39259e-19	0.826543	5.52982e-11	0.00325546
WBGene00000247	bec-1	33.3719	35.2148	35.3006	67.2773	66.9214	65.5562	67.8156	63.6086	71.4578	77.0626	73.4516	76.6779	78.1477	73.2361	77.498	33.335	32.8819	33.3613	38.8721	37.0525	38.015	54.1747	56.9019	57.7899	59.6545	54.1638	54.573	62.0221	68.8054	63.0642	64.0451	61.3168	63.4754	46.3285	42.2464	41.9196	bec-1	0.133475	0.0476099	0.567345	2.81535e-14	0.562415	5.02541e-14	0.765747	3.05933e-19	0.728935	2.14126e-18	0.19459
WBGene00000248	ben-1	42.0472	43.1888	42.0887	77.9601	72.9559	76.3277	69.7457	70.1	69.1493	71.3073	71.2288	71.2391	69.2405	70.7719	74.3524	39.917	40.5765	38.5844	42.5245	42.8447	39.5865	65.1781	63.1139	63.0564	63.1957	60.373	59.3431	52.0891	48.8653	50.4447	61.3168	62.1144	59.5088	40.0818	42.3638	40.6584	ben-1	-0.0278759	0.640932	0.615508	1.55618e-19	0.550097	1.6058e-17	0.277347	1.69235e-08	0.550602	6.84058e-18	-0.0210771
WBGene00000249	bir-1	44.9656	44.7254	47.4436	26.3059	29.6586	27.3307	31.4501	28.5819	31.3355	22.2968	22.09	24.0359	22.2855	23.2803	22.658	48.3704	48.093	48.0344	41.1328	42.2464	42.5737	24.1172	26.6175	25.7635	27.5099	27.7642	28.4395	19.607	18.6091	19.5086	20.1244	19.7511	20.2538	41.3284	41.4008	39.2857	bir-1	-0.122315	0.0187688	-0.720448	1.15286e-18	-0.589328	8.81092e-16	-1.12585	3.79002e-25	-1.06666	2.1838e-24	-0.0460712
WBGene00000250	bir-2	42.2876	43.4777	45.7021	25.775	29.6291	24.8123	29.2476	30.2188	29.1084	12.303	12.377	11.8145	12.0486	11.6141	12.6563	44.8351	44.9867	44.7856	47.9813	47.2048	47.2789	21.8044	23.8717	24.8275	30.0723	29.1828	31.2051	11.2957	9.23302	11.4196	10.7603	9.77128	10.4412	47.2892	45.8328	47.7933	bir-2	0.116651	0.0657238	-1.01695	5.38234e-21	-0.655748	5.19519e-15	-2.16343	3.09364e-30	-2.20257	2.32151e-30	-0.0159585
WBGene00000251	bli-1	13.4231	11.5273	10.865	23.0111	21.017	23.5819	19.7039	20.7451	20.3646	91.2856	102.696	99.5391	129.189	113.193	125.334	9.89076	13.3528	11.4229	16.6972	12.0787	14.6541	27.7231	35.0297	32.8861	18.774	22.9981	22.7127	99.514	107.233	114.172	115.384	126.036	129.661	11.057	12.19	11.7326	bli-1	0.271053	0.0742663	1.14467	3.54487e-14	0.576961	5.50773e-06	2.89588	3.09917e-31	3.10589	1.51748e-32	-0.300705
WBGene00000252	bli-2	4.4177	4.06167	4.84462	8.26175	7.6689	7.52561	7.76583	7.48212	7.53648	30.5396	39.7624	34.6797	44.6072	40.8284	47.084	4.62276	6.70496	4.64984	6.9375	6.51337	6.79529	10.6862	11.5505	11.6824	7.71362	9.27431	7.56732	31.9295	40.6166	41.5072	37.6048	45.0375	45.8802	4.95208	4.79611	5.12504	bli-2	0.606935	0.00383462	0.743827	5.60907e-06	0.272732	0.0952313	2.48458	1.04467e-23	2.66102	5.36356e-25	-0.444946
WBGene00000253	bli-3	26.2994	27.1385	24.4292	35.2273	33.4513	37.0816	27.5494	29.3023	29.7881	64.333	63.8892	66.9973	67.9924	67.7105	70.7719	25.7834	27.8706	24.4366	26.2566	24.0967	24.3603	33.9258	33.7319	33.6176	31.5703	31.2439	29.4429	72.6657	70.8635	69.5342	70.3728	67.4883	69.0634	23.7244	22.9441	23.5853	bli-3	-0.0593804	0.418218	0.439906	9.66507e-11	0.304672	9.16347e-07	1.51268	6.93342e-32	1.47055	2.59045e-31	-0.0878566
WBGene00000254	bli-4	197.38	196.589	186.989	206.098	204.531	205.58	201.268	197.287	205.396	212.942	212.228	221.125	210.697	212.228	212.228	191.307	192.928	177.264	211.548	201.666	208.834	197.287	202.831	203.465	213.639	213.809	211.763	225.963	213.384	223.176	212.444	204.235	213.384	198.631	206.306	209.234	bli-4	0.0987048	0.00793472	-0.0433142	0.188899	0.0395514	0.234698	0.0908155	0.00505439	0.0185058	0.568174	-0.018453
WBGene00000255	bli-5	0.669307	0.610211	0.968863	0.577117	0.592749	0.918372	0.604072	0.449562	0.378995	1.32157	1.23407	1.3012	1.3868	1.26988	1.20709	0.401226	0.769489	1.01041	0.564028	0.583319	0.687341	0.347403	0.571038	0.530901	0.659433	0.396043	0.521425	0.938545	1.33758	1.11598	1.07554	1.18035	0.916819	0.567172	0.933149	0.55848	bli-5	-0.268781	0.533426	-0.367519	0.322547	-0.243976	0.515817	0.87702	0.00401162	0.787844	0.0100298	0.128579
WBGene00000256	bli-6	28.4339	28.2943	29.6882	66.8406	60.2616	64.8261	44.7776	41.075	45.7932	209.234	225.688	210.793	317.908	275.219	302.631	24.8836	25.482	23.3725	29.7961	26.7772	29.6103	72.8284	71.4667	74.4946	45.4058	47.2363	46.7702	174.021	239.247	216.498	253.711	287.537	268.395	22.0933	20.434	20.9468	bli-6	-0.00527337	0.974722	1.34559	3.10227e-19	0.695428	2.06667e-09	2.85858	1.41279e-33	3.23161	6.61705e-36	-0.440202
WBGene00000257	bmk-1	97.3221	101.3	93.8236	104.785	100.229	101.258	98.6761	96.885	97.1428	101.439	99.9491	102.437	106.79	100.44	99.7372	98.3434	97.8528	93.5491	92.3253	96.2305	94.3517	95.29	101.439	94.8721	93.6606	100.917	103.039	96.6933	93.0444	94.9126	101.551	96.5646	99.2562	95.4887	95.7923	96.4495	bmk-1	-0.0473505	0.386409	0.0431942	0.32725	0.0721406	0.0994931	0.0088856	0.841406	0.071852	0.091155	0.0245716
WBGene00000259	bpl-1	47.535	46.8144	46.095	36.5919	36.882	36.6863	37.1556	38.3932	37.955	27.4657	29.3933	29.2254	28.1351	28.2475	27.9407	48.1004	43.6512	44.7254	50.3217	45.9069	49.5276	39.83	39.5496	36.0843	38.2543	41.459	41.1282	29.482	30.0588	27.2414	29.8735	28.876	27.8385	45.5638	47.6875	45.7932	bpl-1	0.0524779	0.366024	-0.336348	2.86532e-09	-0.27018	3.83969e-07	-0.748214	1.33579e-19	-0.750718	1.2382e-19	-0.0671528
WBGene00000262	bra-1	11.1171	10.1703	10.0784	3.78528	5.0378	4.50471	5.22745	4.59251	4.95208	4.41224	4.74185	4.1367	4.29669	3.83099	4.13829	9.94346	12.3371	10.9676	8.59178	9.40625	8.07638	3.43995	3.79826	3.34852	3.70534	4.2372	3.79826	3.7758	4.63899	4.56011	4.20464	3.95409	4.01741	10.659	9.88199	9.94428	bra-1	-0.267977	0.00942987	-1.2997	1.73958e-14	-1.15078	3.60683e-13	-1.0103	4.772e-12	-1.09624	7.23269e-13	0.227479
WBGene00000263	F23H11.5	250.261	261.428	271.467	215.827	229.257	220.796	205.58	211.455	218.781	178.381	188.625	174.701	181.591	186.234	168.442	255.469	281.299	263.128	298.841	301.934	293.761	264.457	259.687	260.034	277.465	262.118	264.97	169.944	164.531	189.72	185.644	215.335	193.866	378.32	374.223	360.392	F23H11.5	0.192573	0.000199939	-0.189918	6.8053e-05	-0.153313	0.00101331	-0.773653	1.94583e-21	-0.591417	2.58779e-17	0.314951
WBGene00000264	brc-1	41.2855	42.6957	39.6887	23.7084	22.6387	21.8828	23.2255	25.459	25.7127	11.4878	10.1829	11.003	10.1034	9.64424	11.58	40.7286	45.0375	41.1801	44.8161	43.1616	42.4541	16.1743	19.6557	19.1353	24.2766	24.3425	23.4309	11.6261	10.1925	10.8724	10.4261	10.7891	10.5191	44.4191	43.1084	41.526	brc-1	0.077044	0.2266	-1.25162	3.27124e-24	-0.856076	5.6849e-19	-1.99801	5.67143e-30	-2.03899	3.89909e-30	-0.0154537
WBGene00000265	brd-1	55.3877	55.0744	56.0253	30.2449	29.2756	29.2476	35.4968	34.0104	34.8377	14.0125	14.8037	15.3532	16.1657	16.4969	16.7722	55.6612	54.8093	56.2286	54.6546	54.8373	56.6781	27.8549	28.9039	27.1476	34.7546	32.2728	33.4575	15.6916	16.5373	15.6907	16.362	15.4639	16.6244	54.6052	53.8765	53.8842	brd-1	-0.00291108	0.959384	-0.986066	2.07894e-27	-0.726155	1.03381e-22	-1.79423	1.13704e-35	-1.77853	1.6413e-35	-0.0332275
WBGene00000266	bre-1	31.8945	28.5725	29.3386	85.0313	79.8511	84.0622	76.2656	73.5425	74.1385	100.202	104.653	94.7401	111.553	107.702	107.205	27.5099	24.059	27.1675	27.377	23.9016	24.9885	79.0783	73.6907	72.0002	57.0844	60.4721	60.0095	88.1819	87.1856	81.0516	94.2087	89.0411	89.9828	25.5547	24.377	25.8621	bre-1	-0.236543	0.00140511	1.56053	1.82631e-29	1.22112	1.18761e-24	1.75072	4.31005e-32	1.84294	4.86347e-33	-0.00708207
WBGene00000267	bre-2	7.16923	6.42299	7.11949	7.68338	5.80656	6.12783	7.53648	6.8753	6.37691	8.58899	9.44367	9.56959	8.16914	9.42475	11.3385	7.1405	6.20718	5.98437	6.6625	5.83975	5.7744	7.25288	6.79529	6.7388	6.48848	6.58565	7.37224	9.7408	10.419	9.5285	8.23042	8.69119	7.84829	6.14069	5.56375	6.77672	bre-2	-0.181742	0.195822	0.188019	0.111785	0.162608	0.176752	0.701931	2.1772e-08	0.440385	0.000173695	0.0144703
WBGene00000268	bre-3	108.381	110.166	111.457	198.991	190.013	199.081	185.644	190.013	184.199	268.902	276.346	265.975	283.82	287.081	282.436	107.981	102.192	106.436	111.146	111.521	119.898	193.486	195.412	196.677	176.611	186.234	178.129	286.319	290.771	269.981	310.03	286.691	291.773	109.333	108.23	107.447	bre-3	0.0531048	0.256255	0.77434	1.80074e-25	0.65969	1.7926e-22	1.30627	1.52457e-35	1.37509	1.90125e-36	-0.0750227
WBGene00000269	bre-4	20.6285	18.8278	22.2043	17.2295	17.7881	19.0936	18.5995	17.7529	16.529	17.9635	18.0569	18.2575	15.2258	15.9453	16.8923	21.0255	22.0447	21.5081	20.8726	21.4283	20.557	15.6549	14.6694	16.3513	16.2972	17.4078	17.7805	15.0633	15.3605	17.2535	16.4822	17.4822	16.5671	22.2391	22.1905	21.4401	bre-4	0.0308855	0.724847	-0.430691	1.87069e-08	-0.288693	3.04837e-05	-0.401212	7.39091e-08	-0.315277	6.47233e-06	0.0675379
WBGene00000270	bre-5	27.2159	25.9442	26.918	13.2066	13.5702	13.5912	15.7006	15.9601	15.5209	9.28112	8.33555	10.4059	9.82551	9.32545	8.71521	25.6257	25.5788	26.2327	24.1779	26.1938	25.0532	12.1233	12.2751	13.1183	13.189	13.8641	12.5599	9.12794	9.38598	7.47536	8.1959	7.35305	7.84829	23.046	24.0465	23.6866	bre-5	-0.0868219	0.210454	-1.00766	2.42132e-19	-0.929492	3.92391e-18	-1.54363	7.64097e-25	-1.68929	8.49509e-26	-0.0912195
WBGene00000271	brf-1	104.007	99.1014	103.134	63.1238	61.1844	61.1925	68.0749	70.6977	69.9047	50.5203	45.4121	47.1403	45.6143	50.2615	50.2615	106.059	105.174	106.759	100.318	99.7608	100.135	57.8325	61.7838	61.9086	68.0749	71.7575	71.919	53.4937	48.4593	50.1189	52.0743	52.188	49.426	99.2295	105.982	101.852	brf-1	-0.0283714	0.58766	-0.726545	4.67686e-22	-0.504064	1.56857e-16	-0.982439	5.71444e-27	-0.966434	1.07384e-26	0.0319982
WBGene00000272	bro-1	0.211501	0.338353	0.222761	5.73733	4.85189	5.73959	5.75955	5.64139	4.84169	4.96682	4.33869	3.36465	4.65555	4.70317	5.3384	0.768785	0.413346	0.628247	0.393691	0.473903	0.390487	5.73959	5.43716	4.29669	4.44777	4.45647	3.9483	3.94231	5.02984	4.53062	4.93718	4.59719	4.58877	4.892	4.45337	4.15804	bro-1	0.730815	0.207983	3.61534	2.37857e-15	3.35624	4.65089e-14	3.42257	1.26363e-14	3.49378	5.99973e-15	3.42677
WBGene00000273	brp-1	306.774	329.028	329.598	480.413	478.853	471.636	504.903	502.954	508.962	940.489	997.584	1028.18	871.851	834.904	899.159	321.561	350.181	340.987	330.21	324.726	319.983	494.546	507.515	501.051	541.69	530.371	562.36	1091.74	1021.72	1046	1021.72	961.792	1021.72	335.196	326.71	329.028	brp-1	0.0148579	0.791434	0.624635	1.45719e-21	0.745121	2.08048e-24	1.6959	2.90717e-40	1.62368	2.17264e-39	0.0235494
WBGene00000274	btf-1	64.7871	61.7758	63.4621	57.8663	55.5638	54.776	55.6073	57.7439	58.2429	44.1019	40.1204	44.019	41.6462	42.4727	45.8442	66.0667	67.4328	60.4336	76.9791	67.3236	71.4189	50.7709	50.6464	51.3999	55.3711	56.9449	58.4804	43.8954	44.7696	45.7932	47.1291	41.4316	43.2072	63.5367	70.5327	68.3033	btf-1	0.181049	0.00182009	-0.495199	1.05735e-12	-0.335042	2.68081e-08	-0.68003	4.859e-17	-0.710978	1.17464e-17	-0.0913891
WBGene00000275	bub-1	150.622	151.589	150.361	130.422	130.661	129.23	127.848	129.057	123.164	111.302	107.352	115.139	111.146	113.574	110.362	143.848	149.743	142.842	153.971	157.19	157.032	123.69	125.233	128.246	126.922	128.93	126.036	109.592	102.014	101.852	103.805	105.724	101.551	146.716	147.433	144.239	bub-1	0.0489009	0.204163	-0.311999	4.2493e-13	-0.293957	3.12029e-12	-0.579609	1.8587e-22	-0.589961	1.00676e-22	-0.0948932
WBGene00000276	byn-1	105.376	109.61	107.899	126.3	127.137	129.093	129.792	125.233	126.125	217.765	214.731	217.242	207.741	197.745	199.603	105.879	95.1183	104.363	113.609	117.847	115.767	164.798	158.341	158.382	151.407	154.924	143.212	273.141	286.691	273.545	216.382	225.963	209.893	113.351	114.096	112.311	byn-1	0.104885	0.0166168	0.471637	3.15548e-17	0.371961	1.42203e-13	1.26289	5.66146e-35	0.90901	8.30948e-29	-0.0312335
WBGene00000277	cab-1	92.54	90.2526	91.5463	244.613	231.957	235.721	229.515	225.688	233.416	350.915	346.335	337.582	329.028	320.367	324.726	91.3536	91.8466	96.1656	94.4791	93.9184	93.5491	267.897	258.664	257.828	235.853	224.845	226.613	366.63	392.308	387.44	322.677	334.559	326.71	105.705	111.701	105.288	cab-1	0.0395239	0.402613	1.47595	5.88777e-38	1.28523	3.29546e-35	2.02298	1.87257e-44	1.80299	2.94944e-42	0.194215
WBGene00000279	cah-1	6.62505	6.5722	7.89191	3.53689	3.23233	3.54874	3.94759	3.55236	3.54874	2.83128	2.72821	2.98329	2.14883	2.36483	2.66667	6.73367	4.95251	7.00046	7.45776	7.4974	7.83906	3.10088	3.79826	3.17514	3.8244	4.39232	4.10658	2.8477	2.87559	2.58852	2.12648	2.31667	2.28745	8.06715	7.84207	8.20339	cah-1	0.117171	0.406749	-1.18361	1.29352e-11	-0.889171	5.36065e-09	-1.45668	1.4145e-13	-1.76058	3.64991e-15	0.0812496
WBGene00000280	cah-2	2.58852	2.96699	2.21834	2.81418	2.65236	2.56595	2.7546	2.67354	2.69958	2.85324	2.88092	3.03826	3.19466	3.10088	3.09971	1.78804	2.06914	2.40251	2.72751	2.18882	2.88296	2.53675	2.19702	2.20723	2.92055	2.64033	2.63595	2.61346	3.4055	2.5041	3.01048	2.91219	3.13765	2.8594	2.03853	1.86366	cah-2	0.00460546	0.985701	-0.161335	0.330218	0.0800945	0.629515	0.124344	0.417868	0.225669	0.133007	-0.220674
WBGene00000281	cah-3	68.5967	71.0026	72.5028	114.994	117.889	116.202	121.479	112.725	117.019	82.3679	84.005	76.1908	79.7865	80.076	79.9434	80.0394	76.4959	79.0666	93.8236	102.307	95.2303	119.138	126.58	139.628	115.978	115.424	113.139	72.7099	75.2375	76.1908	74.1909	84.4425	81.2826	98.4219	93.2604	95.29	cah-3	0.457426	1.17603e-11	0.401243	1.10203e-11	0.242805	2.52647e-06	-0.37768	2.90598e-10	-0.281426	2.58993e-07	-0.0212038
WBGene00000282	cah-4	106.085	110.073	110.583	333.985	303.165	321.561	285.518	311.873	296.203	294.788	308.394	305.964	343.346	372.614	346.335	122.392	111.302	121.515	149.259	143.359	155.503	403.937	420.108	409.818	338.903	389.255	353.43	288.586	273.96	305.241	354.946	414.103	384.567	176.433	182.053	181.738	cah-4	0.455193	8.71811e-10	1.46184	1.78581e-30	1.26956	1.24543e-27	0.952863	5.28718e-23	1.3621	1.56871e-29	0.270317
WBGene00000283	cah-5	43.7455	41.9943	41.7284	15.2322	17.2464	16.1622	16.9474	16.8793	19.444	11.291	11.7196	12.1932	11.6724	10.9721	11.7452	43.0029	43.0913	43.3173	23.3725	23.6643	22.839	21.8713	18.5487	18.7416	17.0166	18.1428	17.9535	11.3385	9.68559	9.79407	10.8306	15.5808	12.7555	23.3829	24.6898	24.7033	cah-5	-0.867124	8.57127e-17	-0.244119	0.00159101	-0.396135	2.78583e-06	-1.18462	5.20288e-18	-0.851322	5.01354e-14	0.0582847
WBGene00000284	cah-6	3.18088	5.59837	4.07026	3.66351	3.86949	3.48751	4.36349	3.64099	3.54874	5.06076	4.13442	4.65451	4.41294	3.86314	4.13829	2.98284	4.19309	4.33869	3.67588	4.09882	4.29772	3.66673	2.98531	3.39402	3.27675	3.12211	2.74949	4.81237	5.166	4.56011	3.96982	2.97292	3.50669	2.94635	2.96156	2.23557	cah-6	-0.0540914	0.817255	-0.267178	0.115776	-0.401028	0.0222689	0.269308	0.0764815	-0.214997	0.192477	-0.576794
WBGene00000285	cal-1	4.98004	5.25354	5.57839	22.6713	21.1677	24.4423	23.2255	22.536	22.1757	26.2265	29.3386	26.2677	30.726	29.665	29.3023	6.09301	6.12435	5.38766	5.34093	4.72915	5.11076	21.3888	20.4433	22.3103	19.9311	19.8562	19.1487	27.0318	29.0787	26.8535	36.0145	31.441	33.5567	7.57708	8.50768	7.43751	cal-1	-0.0589884	0.72711	2.07995	1.7504e-25	1.95851	3.88052e-24	2.45113	4.5282e-29	2.73394	3.44402e-31	0.631007
WBGene00000286	cal-2	7.89697	8.9037	6.9774	11.3427	10.5956	9.84524	11.4158	12.1217	11.3211	20.8545	22.1437	21.5656	17.7941	18.3292	18.6452	7.80626	7.80148	9.22695	9.14311	8.22887	9.66931	11.1824	11.5505	11.4134	12.4983	11.5826	10.999	28.177	23.063	22.2249	20.2054	20.557	20.6948	9.88237	10.1438	9.43082	cal-2	0.189283	0.129576	0.339699	0.000782255	0.376714	0.000229583	1.43718	1.81528e-21	1.1876	5.16262e-18	0.126075
WBGene00000287	cal-3	4.33937	4.40264	3.59486	5.90649	5.31853	5.17653	6.10616	4.85353	4.22577	6.72834	5.85063	5.8451	6.48305	7.2147	6.281	4.38115	4.19309	3.66042	4.74837	3.6478	3.90704	5.73959	5.43716	6.37609	5.32021	5.7736	4.94626	6.41794	6.2772	6.10881	6.16953	5.9567	6.01044	4.55581	5.3044	4.90505	cal-3	-0.00731774	0.972407	0.518654	7.5602e-05	0.38898	0.00276714	0.620933	2.94643e-06	0.568971	1.49466e-05	0.269486
WBGene00000288	cal-4	5.60656	5.25354	4.91872	5.97133	5.27792	4.9641	5.46789	5.51274	5.54771	7.31637	7.2728	7.06451	7.2728	6.9494	6.75852	4.83714	4.19309	4.57068	5.34093	4.22577	4.84699	5.79279	5.53754	5.97479	5.40892	6.01044	5.54069	8.91416	9.26678	7.47536	7.60924	7.64641	8.14198	4.23609	5.12223	5.35337	cal-4	-0.135281	0.367589	0.269726	0.0229621	0.239931	0.0451952	0.832366	2.89586e-10	0.704925	2.69129e-08	0.028682
WBGene00000289	cam-1	79.278	79.2016	80.3972	50.3	50.6666	48.4103	63.7554	63.7915	61.5176	29.4704	27.5799	28.3251	25.961	29.1674	30.2426	85.1871	89.7466	81.6008	91.2856	93.8236	92.1699	46.9437	47.3232	48.8137	59.6545	59.4288	59.758	33.0357	31.4953	33.2305	31.7347	33.6992	31.2715	94.3517	93.5891	93.0101	cam-1	0.215024	1.6028e-06	-0.95464	6.37002e-27	-0.632574	1.59246e-20	-1.50432	8.42895e-34	-1.52039	6.80945e-34	0.0190495
WBGene00000292	cap-1	108.062	108.797	109.458	130.895	134.283	134.036	141.514	138.16	141.186	161.469	157.314	155.457	155.457	148.891	145.527	109.251	109.717	116.77	106.487	108.23	102.114	120.941	136.915	132.679	123.743	124.897	123.24	154.384	161.329	159.967	156.781	154.384	160.512	119.745	110.415	109.743	cap-1	-0.0429581	0.403738	0.300169	4.08284e-10	0.23152	2.45313e-07	0.586433	5.29681e-20	0.574329	1.21298e-19	0.100722
WBGene00000293	cap-2	122.736	119.225	115.344	194.799	186.511	196.589	198.068	196.975	201.864	238.521	229.515	244.011	238.261	236.717	227.301	123.69	124.42	123.387	120.048	122.108	116.383	208.1	195.048	203.917	195.582	185.644	190.938	258.21	249.09	256.62	237.324	248.352	241.899	140.407	139.67	142.321	cap-2	0.00514455	0.928576	0.759466	6.96124e-26	0.674241	1.37282e-23	1.09139	6.2083e-33	1.02097	1.16007e-31	0.236701
WBGene00000294	cas-1	83.1322	84.6533	88.7519	156.103	149.163	155.065	152.158	141.402	147.474	222.921	208.675	223.894	204.235	193.096	204.61	90.1243	87.8241	89.5803	87.4711	83.7002	85.8661	161.218	156.627	158.863	142.015	144.3	140.788	239.583	228.719	244.011	209.046	211.256	211.927	97.9385	93.0932	93.5891	cas-1	0.00314473	0.961446	0.891269	6.60693e-27	0.732773	3.16654e-23	1.47025	1.20947e-36	1.29869	3.00036e-34	0.146959
WBGene00000295	cat-1	2.20796	2.27242	1.979	2.24697	1.85061	2.49487	2.29212	2.17837	2.79003	2.57389	2.50287	2.11049	2.39441	2.39052	2.27323	2.35949	2.88137	2.57425	2.40525	2.98688	2.74113	2.88521	2.0377	2.42495	2.33497	2.41843	2.25531	2.54455	3.37423	2.78216	2.42569	2.01059	2.28745	4.17526	4.01621	3.73721	cat-1	0.329262	0.0913615	-0.155403	0.350528	-0.20967	0.213523	0.0927324	0.551774	-0.273167	0.0965769	0.55672
WBGene00000296	cat-2	1.26037	0.951664	1.03719	1.14031	0.715795	0.76093	1.00139	0.851177	0.859874	0.838378	0.977231	1.03257	0.684372	0.814698	0.886712	1.53427	1.74039	1.24152	0.685113	0.704684	0.687341	0.838378	1.00426	1.03484	0.950956	0.900872	0.681719	1.16341	0.881527	0.912908	0.675318	1.11826	1.25943	1.18035	1.20288	1.03719	cat-2	-0.635617	0.0347459	0.464142	0.0872711	0.271737	0.344156	0.498839	0.0596584	0.505917	0.0561666	0.716678
WBGene00000298	cat-4	27.6618	29.9961	31.0294	7.61995	7.54297	8.50959	6.44544	8.33703	7.67871	11.9984	12.7106	13.2526	11.4213	10.8053	12.4983	29.9961	30.1973	29.7961	12.5315	12.7799	11.802	8.49504	8.17101	7.96285	8.7669	10.4549	8.25472	15.1642	14.5766	12.2818	11.0692	11.5703	9.46542	9.2087	9.66632	9.28974	cat-4	-1.25585	8.94518e-20	-0.591281	1.8045e-07	-0.440307	2.67919e-05	0.174092	0.0481913	-0.213658	0.0228214	-0.397605
WBGene00000301	cav-1	66.666	68.1812	68.1812	3.66351	5.0378	4.00799	9.41176	9.13545	9.24276	2.05575	1.82843	2.06278	1.67591	1.69015	1.60362	78.4871	82.6088	90.3164	51.2663	62.5696	53.2803	4.78273	3.91742	3.64547	8.80265	8.90773	8.95359	1.97724	2.42421	2.3554	1.979	1.92629	2.01232	85.0542	69.7574	78.2414	cav-1	-0.286142	2.72837e-05	-3.76297	2.33183e-30	-2.64252	2.19562e-29	-4.62872	1.31307e-29	-4.81449	3.22344e-29	0.480565
WBGene00000302	cav-2	4.782	4.20783	4.76945	12.553	12.4286	12.6966	11.1399	11.2711	11.1537	24.9416	24.2766	25.2363	28.4502	27.6349	30.1741	4.76579	4.39635	5.23501	6.9812	8.80884	7.3218	14.6646	16.3662	16.2063	15.7145	14.3071	15.0934	35.0063	34.125	35.6341	41.1537	40.0277	39.2156	7.98875	7.43155	7.27766	cav-2	0.743481	8.19765e-09	1.03681	1.89996e-17	0.971188	3.34031e-16	2.18753	8.86316e-32	2.38812	1.77385e-33	-0.0198382
WBGene00000366	cbp-1	200.797	192.589	181.885	189.444	183.746	185.644	192.391	180.635	189.113	192.589	181.885	201.864	186.771	190.551	205.98	186.113	207.559	182.302	199.081	189	195.985	174.559	180.203	176.147	189.282	185.446	192.928	227.544	222.681	233.147	240.601	220.691	227.301	197.849	219.454	226.489	cbp-1	0.0226928	0.742983	-0.137443	0.00561131	-0.0409526	0.418998	0.226638	8.77079e-06	0.236969	4.01103e-06	0.138376
WBGene00000367	cca-1	16.4861	16.3134	16.3418	18.2021	17.7881	17.7462	15.7923	14.5662	15.6277	17.2396	16.9206	18.4452	19.0602	18.0723	19.9276	16.2476	14.741	14.0994	18.1083	17.1848	18.8912	16.2287	17.5299	18.9736	16.6316	17.2647	18.657	19.607	21.82	19.3126	21.2582	19.1009	23.009	16.9966	18.3881	18.3164	cca-1	0.139836	0.120464	-0.0410653	0.603311	-0.0446119	0.577336	0.1637	0.0246866	0.222908	0.00246943	-0.0128258
WBGene00000368	ccb-1	15.5036	15.4198	15.3517	15.3918	15.0331	14.6064	14.618	12.5334	13.872	15.5728	13.6674	14.393	14.7406	13.7345	13.7641	14.974	14.667	14.393	16.9936	17.2196	16.6244	14.4806	13.5127	12.7437	14.3985	12.663	12.6139	14.9861	14.7307	16.2325	17.0065	14.6432	14.8114	16.5137	16.7925	16.6197	ccb-1	0.135525	0.10066	-0.321347	3.20899e-05	-0.360325	5.85203e-06	-0.147008	0.036012	-0.133001	0.0570309	-0.0260137
WBGene00000369	ccf-1	102.789	104.256	118.061	101.482	93.8236	100.135	108.576	94.6222	110.415	102.457	94.8721	93.4891	97.9614	91.944	93.4891	105.214	107.53	117.227	105.376	112.336	105.214	86.6964	90.0335	93.2288	106.554	94.1766	94.1927	91.751	95.082	102.249	89.5614	101.701	95.4445	127.456	114.9	118.536	ccf-1	-0.0074815	0.939549	-0.258453	0.000113934	-0.1327	0.0383696	-0.160539	0.0110099	-0.172966	0.00643899	0.159701
WBGene00000370	ccg-1	59.5834	58.4139	62.3674	91.751	89.8914	96.8353	90.0003	91.1259	91.3973	145.923	152.606	153.571	125.124	122.899	119.225	61.3547	65.4108	65.5013	61.2882	59.4288	58.1485	100.297	89.8914	97.3015	94.4791	91.0903	86.6743	143.848	122.736	133.245	119.516	118.81	113.827	66.6816	70.6173	69.1867	ccg-1	-0.0118055	0.879946	0.683438	1.75905e-18	0.605445	2.18703e-16	1.15783	4.42037e-28	0.977325	6.04439e-25	0.207064
WBGene00000371	cco-1	331.98	324.274	319.405	240.815	253.261	252.79	241.486	249.09	248.352	211.15	229.047	206.741	231.262	227.301	220.796	322.677	316.997	327.276	166.36	187.362	163.169	235.985	200.291	205.893	207.741	199.603	185.054	165.722	170.402	161.469	143.01	175.985	158.341	194.206	177.414	177.264	cco-1	-0.919049	1.3391e-20	0.312046	7.05207e-07	0.197747	0.000850128	-0.0525436	0.362266	-0.117402	0.0422673	0.0880497
WBGene00000372	cyp-13A7	0.460357	0.819547	0.546403	0.769489	0.351112	0.374415	0.563282	0.488127	0.750038	0.30205	0.423349	0.361708	0.211501	0.175655	0.175655	0.689018	0.624069	1.24152	13.872	13.7697	15.0055	3.70278	4.24859	3.52457	4.82591	6.27944	4.86061	0.546868	0.271643	0.33976	0.441914	0.281859	0.376594	0.50178	0.356993	0.319272	cyp-13A7	4.58777	6.59467e-22	-1.89722	4.7401e-21	-1.4274	3.47823e-18	-5.2643	8.77192e-22	-5.29929	1.04329e-21	-5.20389
WBGene00000373	cyp-14A5	16.227	17.4851	16.1909	11.4146	12.0659	11.1111	16.3147	20.3646	17.6019	64.7434	64.6019	65.8191	37.8237	31.6329	35.0552	22.1628	22.2075	21.5081	12.303	11.7414	12.8069	9.36329	10.8546	11.3427	13.8203	14.989	14.9428	80.6797	73.109	72.9261	33.6819	32.2256	32.7333	13.153	14.3639	13.1413	cyp-14A5	-0.437432	2.42035e-05	-0.227481	0.0221935	0.247594	0.00825336	2.62043	2.44619e-34	1.4212	1.75121e-22	0.141465
WBGene00000374	cyp-31A1	14.2113	15.4824	13.9151	20.1966	18.366	19.4109	18.5283	18.8872	17.8493	25.0372	24.2356	24.8448	23.6521	23.3396	23.6309	16.2476	15.0055	13.6531	22.1537	21.0385	23.0582	30.7431	27.8385	27.0213	26.3089	25.6625	25.5899	25.181	28.8334	22.738	27.9142	26.9782	25.9586	17.6284	16.9474	15.8958	cyp-31A1	0.603787	1.80043e-09	0.368594	1.23785e-06	0.228334	0.00162195	0.20644	0.00363572	0.28777	7.92153e-05	-0.392636
WBGene00000375	cyp-44A1	43.3578	42.1381	40.2501	20.5875	22.1487	19.7296	24.1481	22.9316	23.8717	11.4158	12.0775	10.0784	12.7691	11.7433	11.4904	38.1958	39.1023	39.573	38.6778	40.9375	38.9509	18.5716	18.796	20.5907	23.6959	25.1676	25.3386	12.5258	10.2321	9.90389	11.5726	10.7025	9.7049	35.7124	37.087	35.5652	cyp-44A1	-0.0846303	0.182404	-1.03375	3.14759e-21	-0.676346	1.88017e-15	-1.86749	9.45209e-29	-1.89367	7.46596e-29	-0.129625
WBGene00000376	ccr-4	300.194	295.648	294.301	218.261	218.014	216.983	230.834	228.719	229.047	181.969	171.034	176.375	172.491	180.013	181.885	304.154	306.774	311.141	317.661	305.241	318.335	204.01	203.645	205.58	233.416	230.339	229.257	188.838	194.005	185.792	196.975	195.582	195.772	329.028	330.803	347.067	ccr-4	0.080293	0.00821501	-0.617853	2.87228e-26	-0.441445	1.14347e-20	-0.727011	2.39773e-29	-0.677663	3.77658e-28	0.0971302
WBGene00000377	cct-1	392.308	382.092	394.876	289.566	293.237	289.046	304.791	300.645	301.223	377.525	366.63	375.945	364.286	346.335	340.987	392.308	381.065	396.619	345.486	382.493	355.312	285.951	288.586	289.566	310.03	305.241	306.226	396.619	406.843	409.083	335.196	344.875	340.311	421.125	412.163	418.008	cct-1	-0.111366	0.000849772	-0.324845	1.09241e-14	-0.232083	2.62115e-10	0.163808	4.01928e-07	-0.0850977	0.00431574	0.209273
WBGene00000378	cct-2	449.845	446.412	436.709	323.229	331.46	327.826	340.311	338.276	336.739	349.354	340.987	334.559	337.582	316.997	323.772	448.712	441.446	456.021	415.014	446.412	432.959	323.229	322.677	319.405	333.311	334.559	336.739	362.833	372.614	344.026	304.154	318.853	314.624	487.411	462.063	488.869	cct-2	-0.0429034	0.240634	-0.422582	3.19983e-18	-0.36501	6.58784e-16	-0.2621	1.07423e-11	-0.464841	6.6506e-20	0.152305
WBGene00000379	cct-4	411.033	407.425	412.163	344.026	340.987	344.026	352.128	361.152	352.82	446.412	435.49	440.356	431.922	419.114	421.125	404.765	388.286	395.711	354.257	365.679	359.549	320.367	324.726	325.404	327.276	323.229	327.276	453.498	461.403	450.992	394.065	376.676	375.945	372.614	365.016	358.202	cct-4	-0.189141	3.33064e-09	-0.153468	1.36438e-07	-0.142668	6.72724e-07	0.339549	2.52851e-18	0.0869146	0.000803398	0.021627
WBGene00000380	cct-5	520.421	515.435	525.117	409.818	412.163	416.114	422.372	428.304	434.281	491.923	463.34	487.411	462.063	429.5	453.498	532.29	504.903	523.684	491.923	511.813	487.411	383.586	409.818	395.711	409.818	412.163	411.033	516.225	510.531	514.052	428.304	447.484	442.568	659.356	611.311	625.571	cct-5	-0.0662949	0.0574382	-0.326745	1.85121e-14	-0.27392	5.00322e-12	0.047567	0.108671	-0.177629	1.85482e-07	0.346336
WBGene00000381	cct-6	399.892	399.135	387.44	332.283	324.726	325.404	338.276	340.987	338.903	372.614	367.216	366.63	378.32	352.82	359.549	395.711	371.734	382.092	369.191	374.223	371.734	302.129	293.237	290.352	307.393	318.853	303.405	353.43	371.734	351.57	321.561	315.249	296.203	401.107	409.083	397.849	cct-6	-0.0893156	0.00918935	-0.332498	1.1871e-14	-0.262774	1.80164e-11	-0.0510163	0.0884159	-0.258118	1.98222e-11	0.115352
WBGene00000382	cdc-6	86.3748	86.6371	85.6481	53.5607	58.8828	59.1471	61.5832	63.6745	60.2339	46.6714	48.1004	45.2707	46.8546	43.0477	44.3367	92.756	87.119	86.7193	85.1567	85.692	85.8661	53.0409	50.3782	51.9769	57.2439	58.2356	57.2739	44.2381	44.6072	46.6184	42.5856	42.6155	40.9172	84.938	83.5471	82.5022	cdc-6	-0.0108862	0.840005	-0.724532	6.05878e-23	-0.571488	3.29243e-19	-0.922632	5.94008e-27	-1.02564	1.6547e-28	-0.0326309
WBGene00000383	cdc-14	182.86	186.113	184.759	130.156	135.179	131.946	144.239	149.211	147.474	119.138	117.711	118.81	116.614	110.47	115.949	201.159	199.437	201.666	200.093	204.811	199.943	137.913	136.757	138.963	156.517	155.018	149.489	132.776	130.59	132.896	124.866	124.07	127.319	204.452	197.287	204.61	cdc-14	0.127334	7.01371e-05	-0.548167	1.16674e-23	-0.39193	3.04132e-18	-0.610071	9.4618e-26	-0.68486	1.22657e-27	0.00346106
WBGene00000386	cdc-25.1	156.103	162.188	168.168	84.3355	85.0771	82.251	89.1232	93.5087	92.12	49.5811	47.2134	48.7508	48.4154	50.5126	49.7873	160.982	159.868	176.147	155.018	156.284	159.967	77.1646	76.9233	80.0915	94.2563	101.32	96.4259	47.8307	49.0586	48.5001	44.9736	49.1239	43.3916	153.621	149.444	151.407	cdc-25.1	-0.0452093	0.310475	-1.00906	1.02438e-28	-0.691092	1.35476e-22	-1.69658	9.81493e-37	-1.77914	2.68506e-37	-0.0523083
WBGene00000387	cdc-25.2	53.8511	56.613	56.101	17.0361	19.5848	17.4275	28.2001	27.0009	25.181	5.74896	4.94277	5.5863	5.83975	5.16178	4.96682	63.3866	63.8322	61.846	54.9372	57.2352	56.4836	13.8362	14.4953	14.8576	26.6616	25.3802	25.7266	6.38324	8.00344	8.3917	5.69192	6.34072	5.69192	69.9179	60.5925	63.3493	cdc-25.2	0.0181524	0.79935	-1.96579	6.15524e-31	-1.11695	8.22279e-24	-2.89818	3.11794e-34	-3.25205	1.63344e-34	0.198618
WBGene00000388	cdc-25.3	39.367	37.7142	37.2404	9.30748	11.2226	11.4878	17.8731	18.6645	17.3197	1.23773	1.0242	1.24315	1.05619	1.20217	1.15013	42.4829	38.1801	40.2312	35.0116	36.3441	35.5891	9.51861	7.44374	8.5625	15.857	15.6473	14.8219	0.45526	0.271643	0.307259	0.532924	0.665017	0.55715	34.344	36.5492	34.6511	cdc-25.3	-0.0960112	0.120082	-2.074	1.97598e-29	-1.20743	3.67397e-23	-6.72817	4.79359e-26	-5.93593	8.67363e-28	-0.0194359
WBGene00000389	cdc-25.4	2.66667	3.10443	3.78836	10.0988	10.5615	11.4878	8.01797	7.73103	8.87988	10.6765	10.3037	10.188	10.1034	12.1251	10.2913	3.0574	2.39052	3.23446	2.78962	3.59486	3.41728	9.98257	9.73655	11.0597	9.91441	7.84947	7.96798	7.99558	8.21795	8.03747	9.1323	8.9844	8.74514	2.72235	3.09655	3.3119	cdc-25.4	0.0429884	0.861973	1.65696	1.80953e-16	1.39235	1.53471e-13	1.31522	6.85339e-13	1.46262	1.51006e-14	-0.0988327
WBGene00000390	cdc-42	185.644	188.282	195.772	332.283	323.772	333.985	345.486	324.726	331.46	425.637	405.74	417.155	419.114	412.163	426.961	194.005	205.98	206.502	184.528	188.282	177.829	272.819	300.645	296.928	286.319	282.072	289.984	421.125	442.568	403.028	436.709	391.408	432.959	206.876	209.786	208.461	cdc-42	-0.049101	0.360297	0.659614	8.73736e-21	0.640804	4.2258e-20	1.20125	6.55705e-32	1.19415	9.02346e-32	0.183397
WBGene00000391	cdd-1	7.45338	7.83343	7.46843	6.78939	6.11364	6.54758	7.89739	6.8753	7.76084	7.24414	7.98171	7.95497	6.77672	6.823	5.70546	8.45867	7.63038	7.70157	4.63682	4.66005	5.11076	5.03746	4.77521	5.68581	4.82591	4.41979	5.40696	7.34	7.19141	8.0814	5.66855	5.1825	5.44406	9.88237	9.88199	9.2373	cdd-1	-0.660476	2.70683e-07	0.102827	0.385234	0.0209072	0.871536	0.649922	7.51652e-08	0.178209	0.114425	1.01011
WBGene00000392	cdd-2	34.8113	35.9882	39.3535	14.23	15.1329	14.4555	14.5049	14.6025	15.1829	12.0364	11.5643	10.7285	13.4355	12.435	13.8856	33.737	35.2186	35.3501	33.5049	35.9595	33.3575	12.0248	13.2683	12.0071	13.5745	14.4332	14.6851	10.0265	9.7618	11.8785	12.0008	12.0192	11.3171	33.9301	31.2147	32.2768	cdd-2	-0.0981719	0.112913	-1.46363	1.22642e-25	-1.26804	1.11005e-23	-1.7038	9.85567e-28	-1.54063	1.45786e-26	-0.0777885
WBGene00000393	cdf-1	34.1738	33.7169	34.2878	58.0786	55.8931	58.1012	54.2816	54.7521	55.6952	69.2524	69.4598	70.9246	76.372	79.3195	74.1064	32.4112	34.6474	35.8247	25.0651	25.1303	26.7557	48.6541	57.0686	54.573	46.4043	47.3071	45.939	70.9342	70.6454	74.1563	82.6088	82.251	80.0394	29.6062	29.8485	29.5961	cdf-1	-0.409714	6.7001e-09	1.05617	2.60867e-24	0.860376	1.83964e-20	1.48758	3.66176e-31	1.67071	2.30985e-33	0.21135
WBGene00000395	cdh-3	12.6079	12.6492	11.7024	5.44988	4.19934	4.03482	3.98289	4.3306	4.18646	8.22725	7.98171	8.11204	8.3856	6.29077	10.757	12.7412	12.7521	11.6963	9.67781	9.32318	9.66931	3.85013	4.29192	3.64547	4.2907	4.60607	4.41294	10.6621	13.66	12.7569	9.3948	9.01941	9.77499	11.2984	10.7603	11.5242	cdh-3	-0.365757	0.00323183	-1.28536	9.83314e-12	-1.10744	2.43241e-10	0.363511	0.00115623	-0.0249195	0.833009	0.227821
WBGene00000396	cdh-4	87.4495	86.9736	82.149	58.6731	61.3884	54.6124	65.4108	61.8013	61.6048	41.6539	40.7875	46.9864	47.4352	49.5725	54.7006	85.5341	90.5172	80.4686	84.5684	82.1066	89.3093	45.0577	45.5393	46.7702	53.1049	60.7822	63.6603	53.2698	53.5846	53.1497	53.1144	48.806	52.6616	89.6163	93.4538	95.5091	cdh-4	-0.00365947	0.967056	-0.897311	2.65828e-19	-0.531124	3.01308e-12	-0.677061	1.35002e-15	-0.72777	1.40064e-16	0.122394
WBGene00000397	cdh-5	28.3395	27.718	23.5563	12.4063	13.0748	13.7231	14.067	14.9266	15.1454	11.5242	9.48876	11.7414	10.2944	10.0265	11.212	28.2087	26.7979	26.303	28.0782	27.8549	28.7536	9.7377	13.5127	11.291	14.3357	15.7006	16.0744	14.4749	14.768	13.8046	11.1171	10.6148	11.1171	26.5642	27.9008	28.5617	cdh-5	0.0936608	0.319899	-1.30665	1.56808e-18	-0.878597	9.25815e-14	-0.976649	3.04701e-15	-1.36645	3.16575e-19	-0.0291379
WBGene00000399	cdh-7	2.20796	1.81249	2.13299	4.41294	3.77847	3.61194	3.32578	3.77251	3.18486	12.2217	12.7555	13.9227	14.1316	10.7171	14.718	2.89517	2.4656	1.49094	4.13013	3.70278	2.88296	4.01621	4.33618	4.11199	4.0263	3.36187	3.98479	20.3147	20.1513	19.0287	12.4609	14.2362	13.9613	1.83726	3.09655	2.23557	cdh-7	0.789658	0.00130691	0.233188	0.203472	0.0968668	0.623035	2.48826	5.35977e-22	1.93711	1.99377e-17	-0.59831
WBGene00000401	cdh-9	2.75243	3.6931	4.07026	2.50147	2.72892	2.36483	2.65059	2.20759	2.32094	4.76691	4.33869	4.72582	4.38903	3.80022	3.43345	3.94725	4.63546	4.09848	2.98961	4.16873	3.27345	2.39688	2.53162	2.3338	2.14723	2.45287	2.39052	4.62276	5.166	5.33144	4.73564	4.73238	4.72374	3.3735	3.5696	4.01895	cdh-9	-0.00632216	0.977643	-0.508943	0.00158748	-0.565465	0.000611937	0.54716	7.11288e-05	0.458418	0.00076598	0.0818581
WBGene00000402	cdh-10	6.38324	4.5097	5.20634	6.33777	4.96221	5.73959	4.1655	5.51274	5.15928	19.2441	24.7802	23.5436	28.9248	22.6989	27.3925	4.16873	5.03673	3.57515	5.99489	5.07804	4.84699	6.04613	7.93217	7.05123	5.74248	5.48698	6.55241	32.2807	33.0406	33.4783	22.9062	28.8538	28.6224	3.23306	4.64984	3.38592	cdh-10	-0.00763295	0.979425	0.398836	0.0245754	0.161581	0.394181	2.63962	4.27145e-23	2.33396	8.87684e-21	-0.512031
WBGene00000403	casy-1	49.9569	47.5515	51.1647	89.0021	85.4908	84.278	83.0797	82.9205	86.2855	148.708	154.018	144.407	128.426	122.168	125.782	47.6445	47.8855	47.491	51.0669	49.7529	52.3531	94.6024	90.9439	89.544	84.1322	90.5388	88.689	162.828	161.799	157.272	132.217	130.102	136.206	52.1729	51.9703	52.7026	casy-1	0.0433766	0.468489	0.844691	3.61779e-24	0.781528	1.34098e-22	1.65373	4.32788e-37	1.37958	1.31757e-33	0.0344828
WBGene00000405	cdk-1	139.67	141.082	144.687	72.3738	73.4687	70.7399	79.1888	87.6171	81.474	37.6588	40.4061	39.6558	37.3151	38.3244	38.3826	143.01	138.696	150.671	134.33	145.308	136.239	65.2915	69.2524	67.7105	81.0915	77.4333	76.0747	31.5725	30.6768	29.6062	31.0435	34.311	31.1838	134.383	125.372	128.318	cdk-1	-0.0334585	0.550556	-1.03958	2.36995e-26	-0.82566	1.17452e-22	-2.17838	1.04222e-36	-2.10778	2.69185e-36	-0.0995687
WBGene00000406	cdk-4	12.1715	12.1229	10.6148	3.53689	3.19954	3.6931	4.45113	3.52526	4.33978	2.48271	2.76446	2.41682	2.10657	2.14813	2.72751	12.1197	11.606	12.6594	10.1011	10.2632	10.3495	2.57389	3.14919	3.20571	4.06958	3.83099	3.8764	2.3689	2.5828	2.93171	2.33787	2.24729	2.31843	11.7012	10.7067	11.7326	cdk-4	-0.182026	0.0510194	-1.78932	1.61768e-19	-1.38336	6.24109e-17	-1.96748	1.63498e-20	-2.15357	3.78896e-21	0.151418
WBGene00000407	cdk-5	50.0875	50.9723	50.8288	39.917	38.4778	39.2428	41.9882	39.3535	42.6231	29.0302	27.111	27.9469	27.8471	29.8641	28.8692	52.8538	53.2698	53.4937	51.9703	58.1809	53.2942	37.1742	35.7219	36.921	41.5556	40.61	40.8598	24.0895	24.7296	23.2558	29.0214	29.6882	31.0158	65.1383	58.4281	59.6819	cdk-5	0.104172	0.0421867	-0.572255	2.27941e-16	-0.408254	6.87954e-12	-1.18003	7.30349e-27	-0.864111	2.00807e-22	0.165124
WBGene00000408	cdk-7	59.7207	59.1599	57.0063	45.6707	46.299	48.2672	51.4558	51.0417	49.7137	40.9911	35.9691	35.1619	38.2127	38.6221	35.9963	59.1372	54.636	60.1446	58.4033	64.5002	61.1128	44.5563	45.8737	45.3025	47.1688	50.7052	45.1768	33.4575	33.6248	31.8397	30.8522	31.1775	32.9575	57.6989	59.0089	60.3919	cdk-7	0.0642835	0.274373	-0.438004	7.96548e-12	-0.363784	1.19146e-09	-0.894742	1.10072e-21	-0.953474	1.42307e-22	-0.0543806
WBGene00000409	cdk-8	65.8092	64.4661	63.2052	42.4291	41.7232	42.1165	49.2065	51.5086	52.1805	32.2447	31.2782	33.6761	31.6754	33.5489	31.7787	69.4057	68.374	67.7105	75.6906	72.4058	72.4731	43.6279	45.2833	43.1616	49.7982	50.5654	53.4561	33.3226	37.9938	36.6136	38.792	36.2098	38.3568	76.815	80.8831	81.545	cdk-8	0.188908	9.47615e-05	-0.739881	3.99082e-21	-0.520338	6.0989e-16	-1.03302	2.48827e-26	-0.960627	2.96438e-25	0.117022
WBGene00000410	cdk-9	37.7196	38.9652	42.9325	48.9527	48.3648	48.4621	51.8869	46.3753	49.4361	55.1918	55.1304	50.7709	53.7624	52.5797	56.3205	36.1954	39.4105	39.2287	40.3805	40.2558	38.4242	48.9068	46.0098	47.7634	44.3367	45.8328	44.4331	53.9985	52.6878	50.069	50.5796	55.3791	49.6158	41.1848	40.4696	39.0474	cdk-9	-0.00481181	0.956072	0.260991	7.93361e-06	0.177208	0.00166118	0.396468	5.87025e-10	0.384542	1.34375e-09	0.0197918
WBGene00000411	cdl-1	298.313	297.717	296.576	147.563	157.032	153.08	174.874	177.414	175.365	84.0781	87.2687	80.1987	82.784	88.8686	80.6637	298.313	305.241	300.419	289.984	307.393	295.648	145.352	136.271	138.802	177.115	176.042	168.566	72.84	75.352	79.8663	75.867	82.8866	81.6185	329.598	319.983	338.903	cdl-1	0.000262309	0.996246	-1.08696	5.45659e-31	-0.775354	2.45517e-25	-1.96993	2.16032e-40	-1.89412	8.25937e-40	0.146537
WBGene00000412	cdr-1	2.51171	2.72593	3.20948	1.75148	1.70475	1.68614	1.77775	1.99558	1.55783	1.32157	0.945002	1.35298	1.03257	0.945002	1.30536	2.03219	2.39052	3.57515	1.97235	1.75446	1.69723	1.31507	1.79047	2.08148	1.47822	1.84919	1.79423	1.10286	0.969344	1.3495	1.35365	0.957102	1.00919	1.61787	1.26772	1.29932	cdr-1	-0.63435	0.00276754	-0.0871628	0.694057	-0.0865799	0.70179	-0.675065	0.00427302	-0.722115	0.00259142	-0.379713
WBGene00000413	cdt-1	56.4636	54.1946	53.4561	23.6222	24.0085	24.6529	29.2476	29.5282	27.6244	9.44367	8.93796	10.3275	10.7257	10.6479	10.6213	55.8488	62.3156	56.5061	54.7006	55.4894	57.4809	19.3782	20.0766	20.9602	28.4213	32.7936	31.4109	10.6167	11.3485	11.0248	10.32	11.1352	10.8446	55.9851	56.8341	56.5574	cdt-1	0.0309767	0.613796	-1.4731	5.81787e-29	-0.85836	2.02913e-21	-2.34576	2.9041e-34	-2.37649	2.6113e-34	0.0148842
WBGene00000414	cec-1	30.7336	33.3927	30.4453	43.3443	44.1804	41.5751	42.5737	42.4611	41.4555	67.18	66.8282	67.5242	60.6591	63.6522	65.3411	31.1006	31.9462	31.3018	25.3241	27.4188	28.3306	34.7653	43.8162	41.8591	38.8564	36.0843	38.3029	67.8556	72.5608	74.3196	74.0074	74.8728	75.2098	36.9626	34.6102	37.5894	cec-1	-0.222522	0.00332016	0.565507	6.6416e-12	0.482967	7.86554e-10	1.40578	1.86702e-27	1.46832	2.97903e-28	0.429865
WBGene00000415	ced-1	47.1206	48.2374	49.808	68.2034	60.7117	61.8569	59.7207	60.9639	65.0275	91.2485	90.1243	95.729	81.5272	80.555	88.9839	50.1056	53.986	52.1224	47.5865	47.4023	46.095	55.799	60.9537	60.6035	61.2882	56.9449	65.7578	109.333	101.346	115.56	101.808	105.214	103.277	45.6787	48.7197	48.109	ced-1	-0.0408879	0.625458	0.329059	7.46416e-07	0.38074	3.37407e-08	1.20745	5.63591e-26	1.1371	7.40168e-25	0.0140168
WBGene00000416	ced-2	90.3772	96.6722	91.8466	73.3522	78.2414	75.6756	84.0201	78.5821	82.57	62.8572	62.2085	62.9478	62.1684	62.7288	59.8348	95.8347	95.5485	102.671	99.4578	101.418	102.375	69.1867	67.18	71.3418	79.3857	68.4854	78.9656	60.7197	62.8652	65.259	63.7447	68.9523	62.9984	108.358	101.395	103.161	ced-2	0.121282	0.0213954	-0.546297	1.7703e-15	-0.422087	5.16378e-12	-0.683842	7.46327e-19	-0.633015	1.032e-17	0.0448168
WBGene00000417	ced-3	261.68	261.68	261.68	127.231	141.973	128.358	158.167	159.068	161.329	61.3168	61.89	58.3436	63.3625	62.1144	64.769	287.081	282.672	282.072	285.518	279.16	285.518	122.32	126.922	121.562	157.032	160.512	158.221	51.5024	52.8944	54.0771	63.4688	60.3393	56.9282	287.081	292.698	288.103	ced-3	0.114941	0.00126407	-1.19731	2.76234e-34	-0.837518	2.69569e-28	-2.42375	1.28245e-44	-2.23522	1.15336e-43	0.0297336
WBGene00000418	ced-4	45.5638	48.3577	47.0581	26.5671	25.7316	27.1308	27.4509	27.2321	27.2944	20.4375	18.1814	17.3987	19.8501	19.1391	19.6624	48.8653	45.5638	47.524	42.9023	44.1864	44.2434	22.2106	23.6566	23.1927	25.3386	26.2494	27.1675	18.5566	20.2294	18.4285	19.3601	15.6442	18.0121	42.5661	40.043	41.9196	ced-4	-0.10197	0.066742	-0.927661	2.03133e-21	-0.738191	4.15283e-18	-1.19995	3.13794e-25	-1.31398	2.10195e-26	-0.0770519
WBGene00000419	ced-5	148.807	140.69	131.119	122.784	120.814	123.964	118.661	128.278	119.448	99.5391	97.9614	106.51	106.887	108.062	111.608	140.211	140.495	127.202	140.407	130.333	143.937	110.047	113.889	113.808	115.196	123.562	125.642	107.048	101.346	103.639	111.639	105.923	105.475	121.408	132.482	123.023	ced-5	-0.019921	0.772518	-0.294952	1.02953e-07	-0.186173	0.000249697	-0.409361	2.81996e-11	-0.359456	8.80272e-10	-0.137559
WBGene00000420	ced-6	49.2065	48.9587	48.8653	57.2352	59.6178	59.0758	59.4579	57.8793	61.1925	64.5242	61.846	66.4521	60.3072	61.2986	67.096	51.5424	53.079	54.9039	58.7771	57.8185	56.4446	56.0253	60.2535	58.3633	62.9816	57.5611	59.5425	64.2017	63.9218	68.1395	70.4787	68.1136	72.3111	64.4241	64.4661	67.0674	ced-6	0.234799	8.76041e-06	0.0128488	0.784169	0.0567556	0.207034	0.181264	6.41159e-05	0.285258	9.3646e-09	0.179357
WBGene00000421	ced-7	204.811	202.259	193.761	234.132	230.027	231.262	241.136	246.239	232.8	312.389	301.223	338.276	296.928	296.203	306.774	201.666	207.005	195.582	231.381	211.548	225.378	211.548	223.622	215.588	226.227	240.241	253.711	385.675	384.567	374.223	350.181	306.226	329.028	211.362	229.047	223.388	ced-7	0.152911	0.00487873	-0.0377431	0.439561	0.107308	0.0245333	0.776986	3.28821e-22	0.559164	1.04795e-16	-0.00957972
WBGene00000422	ced-8	7.96798	8.3893	8.88067	0.618103	1.05995	0.993436	1.35162	1.46684	1.4752	0.894227	0.771034	0.833811	0.868791	0.726813	0.767754	11.0702	10.6107	10.9132	6.76927	5.96712	7.51334	0.569568	0.756074	0.782738	0.868791	1.23113	1.41224	0.6788	0.831061	0.651147	0.697123	0.478288	0.432575	8.72579	7.88494	8.09147	ced-8	-0.322663	0.00247749	-3.27144	1.92736e-19	-2.54988	1.16882e-18	-3.23007	1.24969e-19	-3.67928	1.24614e-19	0.29196
WBGene00000423	ced-9	51.9411	53.955	55.0744	30.6283	29.1525	32.1316	37.9232	33.1922	35.0552	25.882	21.4048	22.6627	20.249	23.668	22.9929	54.9372	58.8828	56.1189	54.0147	55.0592	51.9636	30.9515	31.1344	30.2426	36.9269	34.9243	37.552	23.5363	21.2682	24.5845	23.4578	22.8102	26.8723	56.6204	55.2092	60.1598	ced-9	0.000651509	0.994686	-0.802249	5.57352e-17	-0.558032	2.89326e-12	-1.21683	8.96387e-23	-1.14197	6.48778e-22	0.0943645
WBGene00000424	ced-10	60.3393	62.1913	62.6122	117.679	115.628	111.639	113.287	110.935	115.222	126.3	128.84	123.414	126.552	121.373	128.902	58.7343	58.1603	62.1602	49.5896	48.555	49.0877	91.4437	99.89	108.892	86.6521	90.7622	88.8686	120.908	133.529	130.128	127.202	123.654	126.836	56.8341	56.9282	58.1012	ced-10	-0.3304	1.12568e-07	1.02432	2.57811e-25	0.854672	6.70735e-22	1.38392	2.66657e-31	1.35907	6.2164e-31	0.223144
WBGene00000425	ced-11	10.9558	11.3934	10.8026	6.71719	5.74004	6.0405	7.50218	6.00561	5.966	3.43995	3.88631	4.32719	4.84385	4.91039	4.99114	11.8721	10.9943	10.9676	8.9037	10.7837	10.3026	4.73912	5.13848	4.74081	4.97152	5.30015	4.58213	3.71902	4.57068	3.88587	4.44903	4.86865	4.47625	11.0026	11.2516	8.83388	ced-11	-0.148945	0.159147	-1.03304	9.15094e-13	-1.01152	1.88331e-12	-1.30161	3.00451e-15	-1.11707	1.1773e-13	0.0483359
WBGene00000426	ced-12	79.0149	84.1975	85.0542	78.8497	80.5101	79.9942	87.3765	87.5135	81.0716	90.0516	86.6964	86.3542	89.2295	83.7002	90.237	78.8773	75.4716	84.5327	81.8574	81.6635	83.9448	75.0387	80.6006	79.4664	79.6342	81.6806	83.0491	94.4323	98.4845	88.8097	90.0335	78.7367	86.3954	85.6169	83.5471	80.5682	ced-12	-0.00398941	0.956603	-0.0744935	0.116279	-0.018287	0.718403	0.185881	0.000103742	0.0421396	0.361886	0.0128505
WBGene00000428	ceh-1	0.742666	0.278015	0.476104	0.25924	0.470065	0.414863	0.366715	0.488127	0.211501	0.366715	0.622652	0.626061	0.298924	0.698922	0.51842	0.279703	0.624069	0.852582	0.279227	0.473903	0.444176	0.276126	0.644507	0.488127	0.659433	0.511966	0.521425	0.236758	0.56751	0.464997	0.641285	0.539235	0.376594	0.633884	0.242724	0.267486	ceh-1	-0.247455	0.715603	0.1877	0.717486	0.527342	0.273481	0.0291461	0.954657	0.382597	0.420067	-0.170566
WBGene00000429	ceh-2	0.532178	0.473903	0.615769	0.459575	0.592749	0.76093	0.682457	0.488127	0.581062	0.51992	0.482986	0.485989	0.455647	0.756795	0.633884	0.542725	0.34637	1.01041	0.564028	0.242724	0.444176	0.495095	0.421325	0.454873	0.458111	0.277541	0.448798	0.726813	0.504952	0.242724	1.02122	0.319272	0.641285	0.775627	0.481072	1.10376	ceh-2	-0.451058	0.427508	0.214265	0.658915	-0.0303401	0.954783	0.183903	0.693649	0.59522	0.168887	0.920222
WBGene00000430	ceh-5	0.272106	0.542725	0.403281	0.0472232	0.0475113	0.21404	0.0414339	0.241761	0.171229	0.0199193	0.240318	0.0484304	0.0448162	0.175655	0.0472232	0.542725	0.48667	0.418535	0.500117	0.353572	0.390487	0.0448162	0.119874	0.156042	0.0860715	0.114679	0.210239	0.0860715	0.146476	0.118425	0.112617	0.114679	0.175655	0.43405	0.300611	0.374415	ceh-5	0.071252	0.916824	-2.12152	0.000898809	-1.68516	0.00432455	-1.84376	0.00210854	-1.6425	0.00438241	-0.166053
WBGene00000431	ceh-6	2.12029	2.65622	2.51894	1.44898	1.81662	1.7263	1.38598	1.6257	1.82187	2.34117	2.12443	2.11049	1.9194	2.36483	2.00739	2.50912	2.6431	2.82741	2.03416	2.33923	1.84919	1.8011	1.3458	1.34811	1.18035	1.84919	1.60328	2.72751	2.32317	2.85233	2.15127	2.13231	2.23341	3.614	2.6431	3.66532	ceh-6	-0.229472	0.268285	-0.476391	0.0146764	-0.443377	0.0229306	0.346095	0.0368574	0.0730702	0.678629	0.664189
WBGene00000433	ceh-8	0.604072	0.610211	0.546403	0.25924	0.512905	0.21404	0.563282	0.488127	0.378995	0.27257	0.655331	0.564775	0.516854	0.425064	0.364182	0.995733	0.413346	1.32704	0.500117	0.242724	0.337458	0.389712	0.421325	0.237468	0.374415	0.355278	0.361708	0.236758	0.538857	0.55848	0.55848	0.381961	0.404897	0.775627	0.607997	0.964102	ceh-8	-0.766181	0.143173	-0.0233237	0.964648	0.0775581	0.884589	0.266266	0.571136	0.359223	0.437759	1.15761
WBGene00000434	ceh-9	0.396043	0.162122	0.0959023	0.37969	0.305616	0.336655	0.63627	0.241761	0.254832	0.210239	0.171229	0.396043	0.391419	0.369732	0.548279	0.101029	0.22996	0.22996	0.232455	0.143613	0.177916	0.461959	0.38894	0.488127	0.293821	0.548279	0.48633	0.567172	0.504952	0.376594	0.37516	0.381961	0.376594	0.316994	0.242724	0.0867638	ceh-9	-0.0182879	0.98433	1.2948	0.0112062	1.24078	0.0161258	1.39431	0.00541401	1.0613	0.0379611	0.057095
WBGene00000435	ceh-10	1.6487	0.752667	0.890669	0.846705	0.470065	0.724988	0.604072	0.809679	0.581062	0.920694	0.945002	0.802714	0.629745	0.493705	0.633884	1.36851	1.0242	1.08483	0.865706	1.17871	1.23678	0.873729	0.571038	0.418535	0.748321	0.711495	0.993436	0.726813	0.831061	0.912908	0.89927	0.863592	0.675318	1.11296	1.3352	1.29932	ceh-10	0.063409	0.86765	-0.864927	0.00457404	-0.41817	0.135107	-0.398228	0.140296	-0.422308	0.120069	0.204237
WBGene00000436	ceh-12	0.211501	0.278015	0.282607	0.171229	0.305616	0.133584	0.118425	0.0363543	0.12428	0.338353	0.33976	0.396043	0.240318	0.303254	0.2735	0.218222	0.283356	0.107747	0.393691	0.413346	0.128823	0.165985	0.310633	0.276126	0.411833	0.277541	0.119874	0.328005	0.237468	0.278015	0.307259	0.347748	0.27481	0.0881651	0.140189	0.149215	ceh-12	0.112217	0.874646	-0.186475	0.715708	-0.205119	0.694457	0.0153326	0.974845	0.161621	0.72968	-1.16966
WBGene00000437	ceh-13	14.8316	14.974	13.61	13.5107	11.2692	13.0707	9.77128	11.5242	11.1073	18.6855	22.7503	21.0995	19.5617	18.4371	16.9396	15.4198	15.7904	15.6219	13.1785	14.3087	13.707	11.2502	11.4853	10.8037	12.6563	12.663	11.6482	24.0895	26.7471	25.4013	18.6152	20.1197	20.607	15.7811	13.6432	15.4765	ceh-13	-0.0753132	0.503657	-0.296244	0.0016351	-0.156515	0.0859291	0.887525	1.64388e-15	0.525998	2.02838e-08	0.122212
WBGene00000438	ceh-14	4.50387	5.0951	4.35503	5.97133	5.13099	5.26855	5.67798	5.14529	5.66778	8.74265	9.68116	8.63608	8.29505	8.68608	8.94069	5.7366	5.68741	5.08441	6.8219	5.96712	5.7744	6.19251	6.27595	6.31789	6.41373	6.81974	6.37233	12.7437	12.3235	12.1174	12.6344	10.8724	11.0343	5.14384	6.99214	6.71449	ceh-14	0.411251	0.00190739	0.0209787	0.858402	0.081958	0.469363	1.00574	2.11626e-14	0.896445	1.1884e-12	0.0126657
WBGene00000439	ceh-16	2.51171	2.04614	1.89663	0.418535	0.351112	0.374415	0.366715	0.40935	0.496572	0.51992	0.373425	0.271643	0.211501	0.147618	0.2735	2.27242	2.55123	2.82741	2.15509	1.30967	1.38394	0.311375	0.310633	0.530901	0.458111	0.396043	0.55715	0.353572	0.271643	0.525504	0.276126	0.347748	0.55715	2.72235	1.3352	1.86366	ceh-16	-0.440089	0.0948021	-2.08319	5.8e-07	-1.75723	3.9895e-06	-2.09118	5.02164e-07	-2.0634	5.84271e-07	0.265536
WBGene00000440	ceh-17	0.0302716	0.216921	0.222761	0.25924	0.0925065	0.133584	0.210239	0.161349	0.211501	0.210239	0.27257	0.145167	0.171229	0.303254	0.300611	0.101029	0.169188	0.22996	0.279227	0.195942	0.0233042	0.0860715	0.310633	0.156042	0.0860715	0.277541	0.165985	0.390487	0.237468	0.307259	0.241761	0.21319	0.27481	0.208985	0.140189	0.0867638	ceh-17	-0.0645993	0.961533	0.569624	0.493301	0.545389	0.520331	1.49361	0.0399302	1.15753	0.121659	0.331937
WBGene00000441	ceh-18	17.867	18.4148	18.065	21.7198	21.9519	21.4354	19.5354	20.7451	19.6221	31.5839	29.6882	29.2254	29.6437	25.5634	30.9256	17.2672	18.592	19.2928	19.7579	17.8895	18.8912	21.2739	23.7593	23.4665	19.5539	20.6354	21.0829	32.8033	32.0885	32.0106	34.4702	33.4575	33.9022	18.1117	18.6822	18.2056	ceh-18	0.0559371	0.559859	0.276319	0.000138451	0.116517	0.104939	0.778429	2.69389e-16	0.849984	9.45952e-18	-0.0387503
WBGene00000442	ceh-19	1.49361	1.03484	2.29212	2.53563	3.1339	3.15173	3.10944	2.43982	2.79003	3.531	3.56666	3.01317	2.99956	3.74587	3.2434	1.53427	1.65603	1.41058	2.40525	2.47674	2.38592	3.55651	3.46637	3.45364	3.53035	2.90573	3.45898	3.50546	4.06277	3.88587	4.33498	5.26776	4.21564	3.16614	4.19849	3.45364	ceh-19	0.668539	0.00390585	0.527602	0.0020934	0.439914	0.0109212	0.653666	0.000134545	0.919727	2.28459e-07	0.563623
WBGene00000443	ceh-20	22.5711	22.0403	22.658	23.9055	20.5381	22.3651	22.2391	22.7476	25.1057	28.1811	27.8471	26.3744	26.7045	27.4141	26.2237	25.3884	24.9506	24.1679	25.3241	27.2701	24.8309	23.8127	23.279	24.0711	22.6411	22.9062	23.7562	29.3339	31.2782	28.7991	31.5444	30.4348	34.5442	29.0155	28.1182	26.488	ceh-20	0.201816	0.00580474	-0.120679	0.0613742	-0.159017	0.0152281	0.207877	0.000888913	0.31719	1.53667e-06	0.111262
WBGene00000444	ceh-21	21.2455	22.9441	20.9224	5.13241	5.98056	6.00561	8.17215	8.33703	10.0605	2.72751	3.25774	2.64765	3.07621	2.61856	3.32179	22.9246	24.3123	22.8426	22.7596	21.668	21.7031	6.52665	4.98517	5.13848	9.3122	8.38745	7.90678	2.91381	3.43608	3.28865	2.88296	2.91219	3.47893	25.0896	23.5436	22.771	ceh-21	0.0231793	0.811758	-2.00007	8.81003e-25	-1.37181	9.12333e-21	-2.78154	3.89801e-27	-2.83913	3.58373e-27	0.109984
WBGene00000445	ceh-22	2.20796	1.96403	2.21834	2.32233	1.66767	2.13265	1.69769	1.58572	2.03452	2.44366	2.79043	2.64765	2.17526	2.72932	1.71572	1.7069	2.4656	2.31959	1.83029	1.96677	1.31037	1.95839	2.26203	1.86189	1.8222	2.24438	2.01932	2.40218	2.65236	2.81668	2.36573	2.94233	2.79131	2.362	2.17837	3.11657	ceh-22	-0.342539	0.175712	0.268633	0.217362	0.269231	0.221794	0.642419	0.00183324	0.680424	0.000977723	0.588141
WBGene00000446	ceh-23	0.604072	0.680964	0.33976	0.500117	0.512905	0.918372	0.800072	0.528935	0.542725	0.865706	0.771034	1.13495	0.741014	0.78568	0.690588	0.401226	0.22996	0.351112	0.448798	0.353572	0.128823	0.311375	0.61317	0.488127	0.493705	0.548279	0.361708	1.1267	0.801759	0.827002	0.869261	0.993436	0.882345	0.43405	0.356993	0.426977	ceh-23	-0.924684	0.0638817	0.729279	0.100558	0.753009	0.0916665	1.73036	3.50446e-05	1.73967	3.20388e-05	0.564676
WBGene00000447	ceh-24	1.72735	1.10881	0.890669	1.14031	0.752667	1.3495	0.957102	0.917274	0.941763	1.30493	0.977231	0.833811	1.15083	0.917274	1.06067	0.339423	0.624069	0.775627	1.04816	0.413346	0.55848	0.940901	1.17871	0.750979	0.986654	0.865706	0.886712	1.30493	1.28177	1.17823	1.17519	1.20709	1.23678	0.917274	0.542725	0.68993	ceh-24	-0.939986	0.00848632	0.594852	0.0728053	0.548954	0.103081	1.00887	0.00147019	0.952949	0.00270016	0.169173
WBGene00000448	pros-1	7.51933	6.64482	6.39647	7.49904	7.49575	6.34609	6.7467	6.63345	6.64324	6.38324	6.14729	6.23138	6.3001	5.49307	6.48083	6.62428	8.13266	7.18289	7.83906	6.81341	6.04543	5.76412	6.35399	6.5152	6.07676	5.90509	6.9324	5.89163	6.47703	7.20986	7.16923	6.7467	7.41552	7.51135	7.11264	8.09147	pros-1	0.00482781	0.976839	-0.145495	0.18027	-0.125414	0.254545	-0.0769972	0.465537	0.0505914	0.628518	0.140282
WBGene00000449	ceh-27	4.91225	6.803	5.98056	1.89344	2.2939	1.83164	2.50791	2.17837	2.17526	2.8013	2.9815	3.2246	2.79561	2.50757	3.06528	6.62428	8.20215	7.96687	5.23156	5.7366	4.41259	1.72437	1.91634	2.23718	1.47822	1.99558	1.90863	3.44556	3.37423	2.53409	2.92122	2.43452	2.61466	7.00592	5.43251	5.966	ceh-27	-0.1977	0.213292	-1.38786	3.23024e-10	-1.51861	8.05806e-11	-0.72289	1.38703e-05	-0.944006	2.3923e-07	0.259435
WBGene00000451	ceh-30	1.808	2.41717	2.51894	0.542725	0.950013	1.19636	1.42274	0.809679	0.707021	0.808803	0.860581	0.802714	0.845266	0.860581	1.00668	2.03219	2.21949	2.15127	1.31377	1.30967	1.69723	0.979095	0.791923	0.857326	1.02787	1.04474	0.958464	0.990908	0.56751	0.858254	0.724628	1.20709	1.28813	2.57723	1.75148	2.02069	ceh-30	-0.637983	0.00976677	-0.711638	0.0105386	-0.501429	0.0605839	-0.865483	0.0025629	-0.458361	0.0759344	0.548183
WBGene00000452	ceh-31	0.815057	1.10881	1.03719	0.657939	0.677087	0.836249	0.842443	0.767754	0.496572	1.20323	1.08852	1.32318	1.11661	0.814698	0.767754	1.7069	0.697123	0.929275	1.11229	0.769489	1.17006	0.798854	1.45051	1.18035	0.618471	1.11791	0.681719	1.10286	1.28177	0.963744	1.17519	1.26466	1.38464	1.11296	0.933149	1.29932	ceh-31	0.0317698	0.94431	0.150047	0.612132	-0.362118	0.254575	0.148164	0.600648	0.346506	0.200682	0.143607
WBGene00000453	ceh-32	15.4449	16.2773	15.983	9.93097	11.2226	11.2921	11.7269	10.0643	9.56806	15.1642	15.4939	14.9966	14.2113	15.5209	16.6593	17.3288	18.8181	18.2688	15.1829	13.7036	13.7488	11.8831	10.9071	10.6765	11.1772	10.6229	10.6963	16.6748	17.6887	15.8882	17.2647	18.3948	18.155	17.9565	18.1652	17.1085	ceh-32	-0.163405	0.0582904	-0.349183	4.5053e-05	-0.390486	9.10904e-06	0.237385	0.00157773	0.337028	1.46042e-05	0.321404
WBGene00000454	ceh-33	0.532178	0.403651	0.824973	0.418535	0.393691	0.61317	0.63627	0.809679	0.624069	0.693891	0.535399	0.657939	0.760076	0.756795	0.48667	0.542725	0.554796	0.290645	0.448798	0.704684	0.444176	0.389712	0.941763	0.782738	0.828097	0.431889	0.717279	0.516854	0.70869	0.376594	0.476104	0.478288	0.760076	0.775627	0.356993	1.10376	ceh-33	-0.111129	0.855981	0.343694	0.399079	0.289286	0.491519	-0.00905492	0.983471	0.10019	0.811161	0.373759
WBGene00000455	ceh-34	5.60656	5.17799	6.57668	3.70058	3.4626	3.48751	3.10944	3.17948	3.02954	3.46672	3.41546	3.25695	2.72892	3.1744	3.34852	6.31789	5.54702	6.32708	4.46038	3.6478	5.18163	2.99956	3.72227	3.52457	3.38075	3.36187	3.3947	3.06844	3.15864	3.3896	3.33829	3.57633	3.22415	6.36932	6.16838	5.54771	ceh-34	-0.393097	0.00357978	-0.366284	0.00766362	-0.37575	0.00669277	-0.453071	0.00122691	-0.376948	0.00569382	0.457036
WBGene00000457	ceh-36	2.51171	3.54874	2.98014	0.25924	0.470065	0.61317	0.485989	0.330886	0.418535	0.398726	0.504952	0.332335	0.298924	0.211501	0.51842	4.52933	3.34675	4.26325	2.28415	1.30967	1.769	0.422555	0.161349	0.237468	0.337458	0.15314	0.448798	0.516854	0.44918	0.592749	0.724628	0.448798	0.305616	3.03344	2.56979	3.52232	ceh-36	-0.775952	0.00156066	-2.78392	4.46356e-08	-2.61113	8.76098e-08	-1.7548	3.96e-06	-1.91097	1.62008e-06	0.791959
WBGene00000458	ceh-37	13.6081	13.4684	13.0724	40.1976	39.4499	39.8646	35.0394	31.804	33.2678	71.0275	69.9179	70.9246	61.6048	65.6525	64.8583	14.1708	14.0685	14.4688	9.14311	8.39763	6.95487	32.1682	34.9045	33.1811	23.5947	22.3256	22.6411	71.6913	74.1736	71.0871	66.2058	70.7399	66.8282	10.865	9.14529	8.34269	ceh-37	-0.721873	5.0613e-09	2.04146	5.96778e-27	1.49367	7.18236e-21	3.15575	7.23125e-36	3.06493	3.0046e-35	0.211696
WBGene00000459	ceh-38	156.517	152.606	154.018	118.692	119.97	123.618	130.184	135.704	131.572	90.5388	87.4495	89.3878	84.0622	87.9299	85.2556	165.722	160.015	163.448	177.663	178.656	183.746	112.922	113.693	117.847	127.927	137.841	137.052	94.5089	88.162	88.5428	88.9134	87.598	90.5765	188.625	188.838	195.497	ceh-38	0.221597	1.63357e-08	-0.648888	2.53981e-24	-0.423647	1.49018e-17	-0.994272	1.42607e-31	-1.01579	6.98428e-32	0.0852518
WBGene00000460	ceh-39	33.1811	32.6318	33.2272	5.52173	7.49575	6.07126	10.6107	10.0942	10.8274	2.08984	2.17526	2.32317	1.9194	1.77775	1.87946	33.1867	34.5023	33.7218	28.7939	29.927	28.1032	4.38201	5.06925	4.97266	8.22563	9.75635	8.75644	2.45989	1.8499	2.88296	1.87425	2.75062	2.01232	32.9944	30.9515	32.0885	ceh-39	-0.19033	0.00273336	-2.59217	2.40018e-29	-1.70229	1.02379e-25	-3.61665	2.78291e-30	-3.72999	3.54891e-30	0.145468
WBGene00000461	ceh-40	9.31441	8.95249	10.5661	0.890669	0.871938	0.76093	2.03452	1.66929	1.38763	0.338353	0.240318	0.271643	0.211501	0.211501	0.2735	9.94346	11.0343	11.2035	8.43139	9.51626	9.3122	0.757877	0.460357	0.857326	1.43716	1.89071	1.75492	0.270374	0.418535	0.211501	0.37516	0.319272	0.27481	10.2979	9.71748	10.0398	ceh-40	-0.0791493	0.489373	-3.76236	4.8983e-21	-2.43052	3.45541e-20	-4.97683	2.41525e-20	-4.82337	1.83665e-20	0.142429
WBGene00000462	ceh-41	12.5125	12.6933	13.8547	3.40207	3.89785	3.32578	4.20359	4.99114	4.80391	2.12097	2.55865	1.9091	2.08148	2.20027	2.07438	14.5678	14.667	13.5127	12.9399	14.3087	14.3056	2.92055	3.98559	3.17514	4.51418	4.45647	4.17708	2.07184	2.23488	2.90342	2.5409	2.13231	2.20383	14.0516	15.2849	14.5287	ceh-41	0.089254	0.32955	-2.05439	5.86313e-23	-1.65944	6.35069e-21	-2.54074	1.42828e-24	-2.59762	1.19175e-24	0.0787446
WBGene00000463	ceh-43	7.7322	9.7497	7.11949	3.40207	3.29751	3.22722	3.06931	3.52526	3.65964	2.85324	3.41546	3.25695	3.67434	2.86363	3.40028	9.24854	10.5446	10.5661	9.81382	9.56164	9.79294	3.531	4.01586	2.81971	3.53035	3.92571	4.48567	3.87092	3.29126	3.66212	3.57082	2.6517	2.98961	11.2541	10.8219	10.4718	ceh-43	0.258496	0.031202	-1.50734	4.91744e-15	-1.29515	1.66471e-13	-1.43323	1.1112e-14	-1.67327	4.63146e-16	0.157706
WBGene00000464	ceh-44	74.5517	75.3283	72.5028	71.3073	71.6666	70.179	73.8266	73.0935	71.1429	70.9002	66.0561	72.1772	72.7811	69.9421	68.7031	75.368	75.9572	70.7719	76.9791	75.4716	75.9572	68.611	66.659	64.8488	70.8635	67.6969	71.1694	73.4116	73.3242	68.2526	71.6913	65.586	71.0551	75.8284	82.0384	80.2307	ceh-44	0.0386892	0.467295	-0.191073	1.90028e-05	-0.123399	0.00374039	-0.0881356	0.0316199	-0.13377	0.0015215	0.0591627
WBGene00000465	cpg-1	741.086	741.086	755.896	321.561	324.274	323.772	389.255	394.876	409.083	85.9318	76.1908	78.6907	83.1152	87.5545	81.7793	744.1	782.688	767.813	782.688	798.292	775.39	292.698	276.009	285.518	418.561	416.114	408.009	51.7432	55.1304	56.081	56.3108	63.2052	60.1112	764.512	771.141	747.545	cpg-1	0.0742801	0.032017	-1.46419	4.16114e-38	-0.923095	1.36769e-30	-3.85479	2.02806e-50	-3.71506	2.97606e-50	-0.0455285
WBGene00000466	cel-1	74.3524	74.2644	71.7069	71.0645	66.0667	64.5242	72.6162	71.191	68.9645	64.6114	63.5367	68.3484	68.6678	64.0226	66.1857	73.6619	74.7731	73.4516	74.8031	70.4991	74.7841	63.3122	67.4981	65.3232	69.734	69.7017	71.4189	70.4787	74.215	72.2826	74.0577	66.9973	72.8587	74.0921	80.3391	74.5682	cel-1	-0.00194427	0.977651	-0.166153	0.000343696	-0.0613369	0.175143	-0.0202843	0.647001	-0.0417902	0.340062	0.0568402
WBGene00000467	cep-1	75.5391	78.2935	75.6756	47.5515	48.6457	45.7021	53.2698	52.8849	53.5045	30.9296	30.3373	30.5133	33.0357	34.4762	32.3691	77.3434	75.9052	79.5541	73.2361	74.2913	76.5233	43.7249	45.357	44.3367	46.4523	52.1545	54.3556	28.3554	27.5451	26.7807	29.8353	28.507	29.8032	71.5188	72.7811	72.1989	cep-1	-0.0347709	0.498944	-0.747783	4.97882e-22	-0.553521	1.74267e-17	-1.43834	9.20109e-32	-1.34591	7.63299e-31	-0.0492665
WBGene00000468	ces-1	0.963385	1.10881	1.25459	0.418535	0.393691	0.0881651	0.242724	0.0363543	0.338353	0.27257	0.30205	0.271643	0.240318	0.303254	0.175655	1.36851	1.65603	1.08483	0.500117	0.473903	0.623327	0.461959	0.571038	0.310633	0.493705	0.589504	0.448798	0.328005	0.171229	0.211501	0.307259	0.381961	0.305616	0.775627	0.866543	1.17006	ces-1	-1.06033	0.00766639	-0.283121	0.51902	-0.0591206	0.896141	-1.21199	0.0137221	-0.680827	0.126725	0.803841
WBGene00000469	ces-2	6.89757	7.079	6.9774	0.25924	0.179624	0.133584	0.485989	0.564028	0.418535	0.171229	0.111718	0.0484304	0.0860715	0.211501	0.175655	8.01953	8.68717	10.0123	4.63682	5.59248	5.35337	0.237468	0.310633	0.237468	0.535399	0.355278	0.448798	0.236758	0.418535	0.242724	0.112617	0.0860715	0.0472232	9.6427	5.56375	8.45557	ces-2	-0.431699	0.0083362	-4.31739	5.14975e-13	-3.55587	6.07545e-13	-4.16508	3.98164e-13	-6.07	2.85869e-12	0.56975
WBGene00000472	cey-1	598.955	598.955	617.327	577.289	614.103	597.342	619.055	594.839	589.963	497.961	491.923	493.452	494.546	504.903	496.056	621.08	621.08	667.499	623.066	654.658	635.473	562.36	603.857	577.289	598.955	579.697	603.857	460.744	494.546	470.158	494.546	515.435	532.29	711.623	732.245	744.1	cey-1	0.0756922	0.0607153	-0.134327	0.000219052	-0.102009	0.0041758	-0.424927	2.26695e-16	-0.311304	4.35363e-12	0.193636
WBGene00000473	cey-2	1320.29	1333.54	1320.29	579.697	669.933	621.08	728.892	764.512	744.1	202.259	203.039	192.589	208.675	209.893	201.481	1295.22	1239.82	1309.89	1333.54	1347.43	1401.15	449.845	470.158	464.697	619.055	665.03	625.571	129.407	126.3	130.818	130.221	142.366	137.587	1320.29	1286.53	1239.82	cey-2	0.038366	0.338472	-1.55967	5.03517e-38	-1.09639	2.81484e-32	-3.40051	3.18024e-49	-3.31568	7.46744e-49	-0.0858471
WBGene00000474	cey-3	474.312	484.604	487.411	185.644	220.796	201.268	246.239	251.818	247.231	86.9884	80.1454	84.3025	88.3067	84.7556	85.5341	488.869	493.452	480.413	468.519	485.245	475.577	165.383	167.772	166.781	198.713	204.01	212.444	56.4636	58.4357	58.7045	58.0034	62.6413	59.7818	447.484	440.356	440.356	cey-3	-0.0170799	0.707626	-1.51542	2.98441e-37	-1.21669	1.27356e-33	-3.04156	5.8445e-47	-2.98649	1.03052e-46	-0.105772
WBGene00000475	cey-4	569.511	571.597	598.955	530.371	535.944	528.326	582.299	567.347	586.725	525.117	511.813	510.531	507.515	508.962	515.435	588.342	614.103	617.327	614.103	621.08	586.725	592.157	523.684	539.983	574.921	557.593	541.69	516.225	506.35	522.255	499.523	525.117	506.932	678.563	665.03	674.74	cey-4	0.0662813	0.0755548	-0.139452	4.17396e-05	-0.121981	0.000276846	-0.237691	7.29625e-10	-0.250346	1.86724e-10	0.148095
WBGene00000476	cfi-1	4.08638	4.06167	3.29908	3.33629	3.16483	3.22722	3.45898	3.34852	3.47714	4.14716	4.03369	4.596	4.38903	4.2153	4.56844	3.2899	3.80668	3.86538	2.46264	3.70278	4.23497	3.75253	3.94938	3.86133	4.06958	4.0045	3.8764	5.13848	4.28608	5.1755	4.84619	4.26325	4.09124	3.3735	3.95489	4.35093	cfi-1	-0.168092	0.353362	0.189112	0.197443	0.236644	0.105406	0.520528	0.000257405	0.376808	0.00752592	0.195726
WBGene00000477	cft-1	2.58852	2.96699	2.75243	3.43995	3.59399	3.11741	3.39145	4.3306	3.77407	3.86777	3.35463	3.90704	3.25294	2.23054	3.64474	2.89517	3.42046	3.15057	4.93349	4.59566	2.88296	2.99956	3.29519	3.4929	3.8244	4.1672	3.83254	3.71902	3.79711	3.66212	2.63595	3.03826	3.01472	4.04657	4.594	3.95253	cft-1	0.543048	0.00378679	-0.307165	0.055828	-0.0327418	0.844996	-0.112795	0.461517	-0.47922	0.00390838	0.0560695
WBGene00000478	cfz-2	9.24734	9.40079	9.73996	2.50147	2.68687	2.59174	2.7546	2.81971	2.72593	3.29977	2.72821	3.09897	3.04992	3.03518	2.52901	10.409	11.9104	10.379	8.81102	7.7947	8.50065	2.05459	2.71105	2.62468	3.16483	2.90573	3.13852	2.57859	2.96574	2.72342	3.16483	2.49096	3.10443	10.409	8.68836	10.2321	cfz-2	-0.178796	0.0727734	-1.77319	2.17083e-18	-1.44605	2.22996e-16	-1.60298	1.1549e-17	-1.52513	3.56506e-17	0.221649
WBGene00000479	cgh-1	1838.99	1789.37	1742.77	753.064	771.141	771.141	861.732	861.732	910.213	367.216	338.903	348.763	363.641	359.549	382.895	1948.28	2048.58	1924.11	1742.77	1769.48	1769.48	635.473	702.274	678.563	857.493	866.536	841.497	285.951	303.165	317.415	351.57	341.826	354.257	1895.15	1816.23	1993.69	cgh-1	-0.0239166	0.570163	-1.3905	1.25208e-36	-1.04183	8.84003e-32	-2.54386	4.95901e-46	-2.33397	7.60927e-45	0.110214
WBGene00000480	cgp-1	132.896	131.679	135.055	211.362	221.712	210.6	226.489	210.964	215.132	202.831	198.631	203.917	211.927	211.057	216.76	137.534	139.532	138.378	143.892	150.671	146.168	201.268	208.675	210.43	206.098	199.943	201.573	198.991	201.864	208.568	229.643	219.454	231.143	173.068	169.309	173.011	cgp-1	0.14106	0.000212393	0.49322	3.79867e-20	0.46339	6.2077e-19	0.467521	1.65907e-19	0.626032	1.61857e-24	0.225942
WBGene00000481	cha-1	3.53035	2.96699	3.29908	3.01048	2.92427	3.06528	3.14307	3.49358	3.26073	3.36102	2.9595	3.36465	3.43653	3.25369	2.85233	2.43913	4.19309	3.23446	3.23446	3.46742	2.88296	3.16614	3.63141	3.23581	3.73687	2.60043	3.31884	3.472	4.2494	4.11453	3.09005	3.92863	3.67434	2.94635	3.70278	2.73249	cha-1	-0.0319399	0.89846	0.0674286	0.700871	-0.00137584	0.994369	0.302828	0.0555801	0.154435	0.342171	-0.0392042
WBGene00000482	chd-3	54.1155	52.677	50.5268	35.8683	34.3834	36.6188	34.344	35.2373	33.9473	40.8484	44.0859	45.4833	44.4542	43.5585	44.1403	51.5424	59.5619	47.183	59.918	53.4651	56.9626	42.6675	44.6903	44.8223	41.0321	43.7059	43.8005	61.0387	60.2455	62.4965	57.3834	55.4068	55.2008	52.3074	50.2531	52.2656	chd-3	0.113717	0.115274	-0.364746	2.56489e-07	-0.405314	3.20086e-08	0.110946	0.0607101	-0.0186926	0.76157	-0.136464
WBGene00000484	che-2	1.03719	0.680964	0.687341	0.769489	0.752667	0.800438	1.42274	0.809679	0.542725	1.11296	0.716908	1.13495	1.18364	1.30493	1.24456	0.995733	0.48667	0.418535	0.750038	0.583319	0.623327	1.05039	0.791923	0.630683	0.493705	0.865706	0.599968	1.73016	1.08889	1.20572	1.32088	1.26466	0.916819	0.851659	0.481072	0.68993	che-2	-0.277684	0.54589	0.31488	0.375499	-0.0294325	0.942629	1.01955	0.00148767	0.829913	0.0101991	0.0177391
WBGene00000485	che-3	7.05123	6.22127	6.57668	10.4595	9.27431	9.71017	8.39763	7.96444	6.77203	9.44367	10.6274	10.7857	11.0054	11.1257	12.5702	6.49509	6.96876	5.62504	7.57708	6.44796	7.88421	8.91563	10.1042	9.54336	8.87988	9.85423	9.9958	14.0179	13.0042	12.9422	14.1637	11.8939	12.0727	7.63892	7.17734	6.71449	che-3	0.138869	0.396341	0.386175	0.00167695	0.394518	0.00140835	0.871659	2.10667e-10	0.800398	2.4259e-09	-0.0215744
WBGene00000487	che-6	0.333991	0.278015	0.222761	0.33976	0.0475113	0.336655	0.210239	0.206576	0.254832	0.30205	0.208985	0.240318	0.298924	0.175655	0.146038	0.218222	0.169188	0.48667	0.393691	0.298924	0.390487	0.237468	0.237468	0.310633	0.337458	0.277541	0.242724	0.328005	0.113995	0.211501	0.146915	0.448798	0.305616	0.208985	0.18827	0.0867638	che-6	0.383507	0.566293	-0.463803	0.373461	-0.338436	0.520082	-0.845974	0.11193	-0.397141	0.428906	-1.24965
WBGene00000488	che-7	1.89106	1.96403	1.6662	2.20887	2.17983	1.83164	1.85131	1.99558	2.61587	1.9987	2.03646	2.2928	2.39441	1.85604	1.93547	1.7069	1.82843	1.90158	1.24188	1.55888	1.17006	1.48594	1.91634	2.14193	2.06463	1.9187	1.83164	2.72751	2.48519	2.58852	2.29753	2.21875	2.13231	1.32157	1.46245	1.23635	che-7	-0.483304	0.0266365	0.47608	0.0138871	0.559667	0.00387281	0.984368	6.23837e-07	0.754104	8.91196e-05	0.0255637
WBGene00000490	che-11	2.04252	1.72874	1.03719	2.94053	2.61587	2.74551	2.69278	2.43982	2.86328	3.29977	3.10088	3.45863	3.67434	3.74587	3.67279	1.78804	1.4906	1.74768	1.90418	1.55888	1.84919	2.64421	3.14919	2.71441	2.47674	2.24438	2.32317	3.60601	3.4929	3.56548	4.20464	3.46354	3.85188	1.32157	1.46245	2.02069	che-11	0.193935	0.448882	0.680749	0.000196962	0.411492	0.0258164	1.01089	9.52044e-08	1.11801	7.18047e-09	-0.163952
WBGene00000491	che-12	2.96894	2.50147	1.50134	1.59768	1.85061	2.2437	1.69769	2.09809	1.98489	2.12097	2.38659	2.32317	2.28666	1.98627	1.90724	1.8683	1.33225	1.65955	2.40525	2.26563	2.81087	1.89663	2.15419	2.20723	2.21762	2.45287	2.43017	2.54455	2.39052	2.74808	3.06053	2.31667	2.79131	1.61787	2.10657	1.29932	che-12	0.152058	0.538405	-0.254727	0.190482	-0.0707375	0.725677	0.042123	0.82153	0.123564	0.491482	-0.596689
WBGene00000492	che-13	1.49361	1.25411	1.979	1.82253	1.55736	1.75728	1.69769	1.46684	1.4752	1.73016	1.80564	1.82187	1.9194	2.01794	1.50168	1.53427	1.33225	1.74768	1.31377	1.36535	1.44194	1.63249	1.51875	1.625	1.9194	1.9187	1.83164	1.75925	1.39227	1.67523	1.66767	1.61144	1.71169	1.32157	0.866543	1.23635	che-13	-0.172819	0.499288	0.213132	0.285923	0.460974	0.0164725	0.221984	0.251612	0.276916	0.149065	-0.289489
WBGene00000493	che-14	3.80529	4.20783	3.78836	2.08148	2.10623	2.13265	1.73387	2.55648	1.82187	5.49307	6.04683	5.65813	5.25934	5.21515	5.37396	2.73285	4.85353	3.66042	2.98961	3.1339	3.20571	1.75925	2.01059	2.17526	2.10623	2.60043	2.56595	7.94353	9.13928	8.15501	6.10881	5.43251	5.52812	3.10245	3.88902	3.2434	che-14	-0.338048	0.0545471	-0.655006	0.000514343	-0.36514	0.0364505	1.43363	1.13909e-14	0.870346	6.45922e-08	0.127099
WBGene00000496	chs-1	356.544	348.763	340.987	105.879	110.501	102.143	135.63	147.433	144.779	20.9877	22.09	21.4736	19.7973	23.7996	23.6309	352.128	362.833	338.59	354.946	335.849	358.538	90.0335	93.4695	96.5438	142.136	148.235	152.109	12.8958	13.9965	14.294	17.969	18.0163	17.1954	315.249	354.257	332.586	chs-1	0.00380694	0.94997	-1.90573	9.90608e-38	-1.24574	3.79698e-31	-4.67198	5.90683e-45	-4.30216	4.3627e-45	-0.067533
WBGene00000497	chs-2	8.29588	7.72398	7.69342	9.77128	7.84595	8.75143	7.89739	8.12838	7.32775	12.8101	9.40779	12.3344	12.1393	11.8244	12.958	8.39763	7.63038	5.5492	8.64186	7.96125	8.95103	7.74922	8.08475	8.16839	8.33555	7.45418	7.13423	13.7014	14.768	15.3638	13.5328	12.5477	11.212	9.47338	9.46542	8.02767	chs-2	0.106905	0.498944	-0.088992	0.479488	-0.158102	0.210349	0.778621	1.3192e-09	0.542877	5.67054e-06	0.0752024
WBGene00000498	chk-1	61.3168	62.3156	62.3674	41.3629	45.3493	41.1328	43.3757	41.5681	45.1216	26.8978	25.6708	24.6442	24.9139	24.1327	24.2017	61.3547	59.1274	57.1762	62.1684	59.9802	61.7838	40.6299	38.6591	36.0843	44.4191	41.8591	40.6952	24.2844	24.1064	24.2766	20.4375	21.0356	20.8082	59.4171	53.8765	57.9596	chk-1	-0.0162592	0.809252	-0.674349	5.13703e-18	-0.535451	9.88008e-15	-1.33961	6.35721e-28	-1.56224	7.46603e-30	-0.10405
WBGene00000499	chk-2	17.3133	19.1635	17.7613	7.05413	7.54297	6.95333	9.05704	7.39643	7.96798	3.94866	3.59321	4.10692	3.97157	3.86314	4.02951	18.997	18.629	19.9075	15.9754	16.7148	17.1275	5.83153	6.21942	6.39525	8.83311	7.42798	7.69424	6.15113	6.24185	5.64287	5.11739	4.70224	4.41574	16.3637	15.6089	15.4018	chk-2	-0.121889	0.105549	-1.43384	1.55009e-21	-1.05986	7.52018e-18	-1.46662	4.70652e-22	-1.80915	3.46426e-24	-0.0723855
WBGene00000500	chn-1	67.335	66.7539	65.4579	58.6081	61.059	60.4336	64.1348	61.6142	62.0043	55.7792	53.907	53.4829	54.776	58.5201	51.9968	66.765	66.2288	68.926	69.0274	73.6907	71.3073	62.4776	61.5285	60.7277	66.2058	59.0981	65.0529	54.2315	48.7375	55.2092	56.7109	53.2216	59.7818	65.608	70.0313	66.253	chn-1	0.100641	0.0679182	-0.211923	3.30011e-05	-0.170362	0.0006065	-0.437872	3.70466e-12	-0.335757	3.8917e-09	-0.0843181
WBGene00000501	cho-1	3.18088	2.96699	2.36019	3.50422	2.79218	3.22722	2.43227	2.28745	2.50287	2.70073	2.90342	3.74778	3.33912	2.61856	2.72751	2.27242	1.74039	2.40251	1.97235	1.55888	1.9876	3.43995	2.81087	2.52351	3.34063	2.99482	2.43017	3.50546	4.06277	3.82367	3.28123	3.03826	2.31843	1.9815	2.17837	1.72532	cho-1	-0.622337	0.00533046	0.666029	0.000988618	0.664093	0.00108038	1.05195	4.04656e-07	0.639903	0.00140248	0.0952567
WBGene00000502	chp-1	66.3926	64.4241	64.9113	40.6913	38.1983	39.5898	43.5076	40.8637	41.1063	40.7034	38.7456	36.6346	37.5089	39.5372	40.0638	66.9342	61.059	67.3236	56.7228	56.3782	53.3244	40.5823	43.4924	42.1896	41.2813	41.6947	42.4829	39.5496	42.5108	36.1582	39.9618	38.4632	36.4604	54.7679	55.9311	55.4268	chp-1	-0.234407	2.93294e-05	-0.398468	3.0749e-10	-0.407214	2.08939e-10	-0.496045	6.59139e-13	-0.535135	7.14107e-14	-0.00212305
WBGene00000503	cht-1	54.5133	56.091	56.4185	2.08148	2.65236	2.32275	4.29192	4.26906	5.27006	2.8013	2.35949	3.13434	2.28666	2.31504	1.98314	59.5954	67.945	68.3033	45.1625	50.875	45.4002	1.927	2.0377	1.51299	3.2434	3.50669	4.75048	3.16393	3.94759	4.11453	2.48734	3.03826	3.10443	68.2643	57.4387	60.1229	cht-1	-0.241866	0.000422536	-4.69986	2.67592e-28	-3.63822	1.9631e-29	-3.66245	5.53542e-30	-4.03968	1.24552e-29	0.392164
WBGene00000506	cic-1	24.9506	25.2059	25.9358	17.4137	18.9525	16.8804	19.9877	20.2222	19.1353	16.3963	16.8126	17.7054	17.6532	17.368	18.1758	29.0155	26.9226	27.737	27.0151	26.7211	26.6175	17.4743	17.1446	17.4532	18.4708	18.3372	19.712	17.504	18.4435	17.9253	17.1446	15.6684	17.9236	25.0304	27.5451	25.7229	cic-1	0.0788047	0.220635	-0.625883	1.03929e-14	-0.508328	4.7461e-12	-0.577118	8.62306e-14	-0.665474	1.2894e-15	-0.0385853
WBGene00000507	cit-1.1	61.1415	61.6142	61.2882	42.8507	43.9098	41.7	46.1961	43.9654	44.0671	34.2559	32.6877	32.4889	31.8727	34.4762	35.6587	65.4188	61.1415	64.6908	61.5071	62.5696	60.6692	40.4696	42.1604	43.8005	46.2738	45.1164	48.9587	36.0667	37.2241	38.5256	39.4963	37.7261	38.4546	66.6816	65.6353	64.1348	cit-1.1	0.00539334	0.932495	-0.547864	4.87063e-17	-0.397255	1.24615e-12	-0.724829	2.61238e-21	-0.675559	2.99253e-20	0.0885764
WBGene00000508	cit-1.2	41.0387	39.8449	41.1754	52.5416	51.6169	47.7118	48.4103	45.7478	45.946	56.3481	57.3539	59.6281	56.778	57.4809	60.0723	39.8757	45.8328	42.1165	40.1728	39.1071	40.4411	40.962	46.4944	46.2662	47.1896	43.2135	44.7254	64.5469	66.461	63.6441	62.3019	59.805	63.271	40.4346	39.1071	40.3322	cit-1.2	-0.0279033	0.705532	0.157266	0.00309178	0.173852	0.00121024	0.701143	4.92895e-19	0.630574	2.96159e-17	0.00185152
WBGene00000509	cka-1	56.652	59.4579	57.2248	71.9461	71.9067	69.883	76.3992	79.1246	76.8252	73.4687	74.6422	75.1856	73.1535	71.7575	70.1289	60.624	58.9721	59.9324	61.9431	63.5481	65.5157	67.6779	72.2219	72.1989	73.3975	74.7386	77.465	77.6905	83.2558	76.5395	69.5594	67.6969	65.7578	62.7001	60.8359	62.2786	cka-1	0.139997	0.00225539	0.150816	0.000229463	0.240179	6.96304e-08	0.313613	5.32014e-11	0.0879715	0.0249069	-0.0394854
WBGene00000510	cka-2	10.1275	9.09693	10.3161	9.03147	8.98765	8.58143	8.29424	7.10838	7.46684	9.07631	7.21697	7.47078	9.03024	7.94389	8.16914	9.94346	9.15029	9.39918	8.3856	10.0131	9.7618	10.1034	7.99072	8.74721	8.56674	9.39597	9.03103	8.32725	7.01597	7.93889	7.75867	7.5763	7.99405	9.4031	8.39763	10.1829	cka-2	-0.0711161	0.570878	-0.0716702	0.471486	-0.0577446	0.57026	-0.273818	0.0061387	-0.267561	0.00727977	-0.00925887
WBGene00000511	ckb-1	6.7388	6.72624	8.43139	7.40674	7.94425	7.45453	8.73329	9.64116	7.76084	7.8148	7.83017	7.80039	8.85335	8.52385	7.72471	8.7439	6.52975	6.94742	9.27958	9.92197	8.66031	8.03041	9.9958	8.99361	8.95951	9.60708	8.82737	9.93933	9.333	8.48988	9.1562	9.4031	9.89687	8.22563	8.79288	6.45877	ckb-1	0.353914	0.00628798	-0.0478616	0.677886	-0.0232498	0.846525	-0.00600803	0.957052	0.0318465	0.771531	-0.257057
WBGene00000512	ckb-2	27.7231	26.5146	28.6666	68.7701	62.9816	68.9402	89.3502	89.3093	90.995	212.444	227.002	213.168	184.759	164.798	171.53	37.5894	37.6751	38.7103	32.0339	32.1877	32.7681	42.1675	46.2662	43.2466	59.2638	64.4459	59.3431	184.528	167.513	163.884	140.302	129.661	132.597	35.9745	39.3535	37.7996	ckb-2	0.227074	0.00430161	0.440103	6.61344e-09	0.915317	3.20118e-19	2.4094	8.47892e-38	2.05261	1.10586e-34	0.221088
WBGene00000514	ckb-4	10.8477	11.3934	12.2913	23.7656	22.6387	22.6779	22.0638	20.8991	21.4657	34.0232	31.4797	31.5725	33.7785	33.3575	30.2107	11.6754	11.3171	13.6531	11.8701	12.543	12.4374	19.0889	21.2455	20.3292	19.3323	16.9826	16.6551	27.3962	28.3306	25.6907	30.497	27.526	29.1054	11.9138	12.3678	13.0072	ckb-4	0.095326	0.417489	0.718166	1.09302e-11	0.520652	8.3901e-08	1.14287	3.47264e-19	1.24068	1.18761e-20	0.0164646
WBGene00000515	ckc-1	37.3951	40.2745	36.8524	15.0157	16.5654	14.5429	13.9351	16.271	16.1131	8.5625	9.44367	8.4735	10.0014	11.309	9.62314	35.8571	37.6751	34.374	26.3941	23.6643	26.3473	22.033	20.202	21.3546	19.2841	20.847	17.9535	8.87829	9.45682	9.5285	9.1562	9.31441	9.63849	20.6878	21.7584	21.1492	ckc-1	-0.584691	1.43928e-11	-0.263918	0.000381661	-0.39632	9.91335e-07	-1.45413	2.46686e-21	-1.44108	3.30025e-21	-0.2632
WBGene00000516	cki-1	10.521	10.7485	9.83384	19.2079	20.309	19.8562	19.0862	17.7822	18.2362	29.6586	32.9532	27.7673	32.3766	31.6329	29.614	11.1787	11.0702	10.6237	9.02258	9.96346	10.8602	20.7315	18.963	19.2034	18.6915	17.1538	16.0366	30.2287	32.8776	31.3891	28.19	26.1715	28.7069	12.0701	10.659	10.2321	cki-1	-0.0626839	0.626392	0.98369	1.10071e-15	0.798931	2.00988e-12	1.66597	2.28258e-25	1.4798	4.30103e-23	0.143919
WBGene00000517	cki-2	60.4128	63.4848	66.0667	57.9197	58.8062	59.4076	59.3215	60.0445	60.0996	57.0686	56.1388	52.5797	58.4281	53.1431	57.0844	67.2773	66.9707	73.4516	63.0361	66.1382	65.747	52.8621	61.4251	56.4736	62.5581	55.5638	57.2739	51.8968	55.882	58.8438	58.7143	61.5893	61.4673	71.8278	68.3185	71.6449	cki-2	0.0378487	0.582927	-0.193321	0.000360902	-0.15382	0.00386759	-0.227899	3.63851e-05	-0.100824	0.0487285	0.119708
WBGene00000518	ckk-1	7.96798	6.94856	7.63261	9.4031	9.3122	7.97218	8.53744	8.2041	7.46684	10.4926	9.72281	9.96346	9.61839	9.99914	9.85982	6.31789	7.26052	6.81974	8.81102	6.96376	7.45776	8.43893	9.13351	9.44593	7.18438	7.58023	8.91563	12.0775	12.2527	11.2093	10.4926	10.5555	10.9513	8.62512	8.68836	9.6427	ckk-1	0.0381949	0.79164	0.22336	0.0212353	0.0286267	0.792507	0.619382	5.56349e-09	0.468838	3.12039e-06	0.219701
WBGene00000519	cku-70	57.9705	59.2744	56.4185	71.9461	75.6756	73.4257	77.3055	74.9578	77.5175	80.3591	79.6872	78.9181	83.4543	82.4321	77.204	60.4988	56.613	57.8532	68.1253	66.5095	69.0518	76.6779	82.5355	79.9021	80.7577	80.005	78.3648	87.119	87.1856	82.5355	81.1971	79.4271	77.8525	67.8156	70.7719	71.1306	cku-70	0.230152	1.31425e-06	0.230885	1.05424e-07	0.231494	1.11212e-07	0.334228	5.10088e-12	0.227478	1.2657e-07	0.0419237
WBGene00000520	cku-80	55.8223	57.091	56.5696	56.1806	57.091	59.9802	63.0925	61.9834	60.2339	53.6378	52.8454	55.7891	55.1304	52.432	57.0206	57.2642	56.3782	58.2284	70.1936	64.3442	66.3533	61.0166	56.9626	57.4296	59.3059	62.6329	63.6086	57.109	54.8373	55.7051	60.2744	55.2784	58.3836	64.0979	69.1366	61.0277	cku-80	0.244385	5.44495e-05	-0.19541	0.000328283	-0.114303	0.0300986	-0.26019	4.6541e-06	-0.207763	0.000137467	-0.0493638
WBGene00000521	cky-1	0.0925065	0.403651	0.222761	0.300611	0.269914	0.295578	0.29103	0.241761	0.338353	0.838378	0.655331	0.919864	0.97544	0.698922	1.09653	0.846705	0.283356	0.699646	0.336655	0.473903	0.282607	0.389712	0.237468	0.276126	0.293821	0.237468	0.361708	1.24386	1.17219	1.15013	1.10843	1.15469	1.28813	0.208985	0.542725	0.319272	cky-1	0.813427	0.179752	-0.273211	0.576871	-0.279225	0.574502	1.7388	9.96193e-06	1.73058	1.09473e-05	-0.106269
WBGene00000522	clc-1	17.5353	16.8059	17.8716	130.422	133.954	135.179	127.848	125.677	124.357	149.785	162.535	150.23	171.818	186.6	165.671	17.6359	17.9116	18.0569	14.1229	15.1856	15.1567	125.233	122.52	134.764	106.908	97.7101	103.614	139.935	148.176	136.271	162.369	166.911	167.379	15.8874	15.1264	16.5724	clc-1	-0.232036	0.0243876	3.10436	2.45586e-37	2.79306	3.84692e-35	3.25453	1.00705e-38	3.48217	5.6589e-40	0.0976626
WBGene00000523	clc-2	4.98004	5.79834	5.83975	2.24697	1.89176	2.52798	2.46794	3.00358	2.32094	4.26906	4.22909	3.80565	4.05671	3.88675	3.55651	5.1959	5.68741	4.33869	3.67588	5.96712	5.11076	2.33694	2.32869	2.42495	2.80449	2.7333	2.81418	5.49922	4.12515	5.20373	3.16483	3.60157	3.71087	5.3896	4.52628	4.57438	clc-2	-0.196104	0.226397	-1.02901	9.04307e-08	-0.792656	5.9744e-06	0.024784	0.861602	-0.468963	0.00214371	-0.002126
WBGene00000524	clc-3	5.54529	5.17799	5.50113	4.44903	3.1339	3.7758	3.84058	4.06167	3.70534	3.80529	4.13442	4.05671	4.17526	3.95489	3.64474	4.52933	4.63546	5.90805	4.79687	4.66005	4.78086	3.531	4.37695	3.55611	4.0263	3.54059	4.58213	3.01089	3.52388	3.63867	3.28123	3.85013	3.91098	6.31789	5.06154	5.67577	clc-3	-0.187903	0.196378	-0.319742	0.0167869	-0.236715	0.0736703	-0.489657	0.000486892	-0.371136	0.00569656	0.254906
WBGene00000525	clc-4	1.6487	1.4906	1.41973	1.23077	0.752667	0.993436	0.882345	1.24028	0.941763	0.51992	0.535399	0.485989	0.70869	0.726813	1.00668	1.8683	1.65603	1.8261	0.685113	1.17871	0.861047	1.18434	0.941763	0.820994	1.1366	1.00919	0.717279	0.420071	0.630683	0.409002	0.589504	0.604072	0.529266	1.47373	1.20288	1.10376	clc-4	-0.775598	0.00348596	0.13232	0.624207	0.0805759	0.776852	-0.894263	0.00411545	-0.628016	0.0316741	0.49765
WBGene00000526	clc-5	5.88442	7.079	7.83906	5.41306	4.71046	5.06076	4.45113	5.27452	5.30636	6.79529	7.54982	7.37947	6.64408	7.80148	6.64366	8.14823	8.3905	9.10431	7.23217	6.2104	7.14401	4.26325	5.18387	4.9328	5.48006	5.41685	5.40696	8.08814	8.68836	9.31441	6.57023	7.07464	6.97408	7.57708	8.56529	7.97905	clc-5	-0.00828148	0.961068	-0.519109	3.11182e-05	-0.333064	0.0040731	0.342901	0.000941475	0.00492568	0.96381	0.230146
WBGene00000527	cle-1	99.2029	96.5082	103.866	116.741	122.599	117.442	112.517	118.536	118.03	101.159	104.909	107.289	117.153	121.861	120.851	98.2059	98.0416	99.8486	98.9933	97.473	98.2059	114.53	111.731	116.202	112.269	115.701	114.341	92.0354	84.9023	86.8445	114.506	111.731	118.536	103.965	106.139	104.493	cle-1	-0.0231627	0.636387	0.216676	7.64801e-08	0.216118	9.07709e-08	-0.160562	3.10946e-05	0.226155	2.45605e-08	0.0943606
WBGene00000528	clh-1	69.1743	66.9588	67.5242	123.202	118.897	121.338	105.705	113.808	112.571	114.341	121.642	117.646	124.754	119.31	126.161	65.8413	68.4309	63.3427	58.4033	56.7493	55.8223	106.759	105.498	106.866	100.135	106.579	98.6304	121.703	118.161	124.964	119.516	128.176	121.616	49.908	50.0435	51.7177	clh-1	-0.252483	9.05187e-07	0.900548	5.78383e-26	0.836091	1.98716e-24	1.09331	6.36007e-30	1.11062	3.40983e-30	-0.172813
WBGene00000529	clh-2	5.03899	5.0951	3.93957	5.62857	5.70771	6.21942	6.19629	4.79369	5.62382	6.41487	6.4246	5.54615	6.16838	5.98134	5.97665	4.83714	4.77405	4.64984	4.79687	5.90138	5.7744	5.54456	6.59225	5.74048	6.62118	6.1282	6.30785	7.76084	7.22498	6.95487	6.7242	7.50218	7.27921	5.23015	5.23849	4.97453	clh-2	0.230678	0.0952697	0.120045	0.293064	0.215564	0.0543691	0.418103	0.000170713	0.389075	0.000439188	-0.087427
WBGene00000530	clh-3	47.825	47.2134	44.362	44.8832	44.6203	44.6147	43.3386	45.1625	47.2134	43.6804	41.459	45.0577	39.7402	45.4671	42.0887	45.4671	45.6584	45.277	45.0879	42.98	43.5456	43.6279	47.0082	44.4143	46.9437	45.932	48.9723	41.4066	42.3031	39.7046	49.426	45.4002	46.6254	43.9996	44.9023	46.5465	clh-3	-0.0825032	0.149949	0.0367664	0.462426	0.107836	0.0272186	-0.0929992	0.0559897	0.103446	0.0302016	0.0413144
WBGene00000531	clh-4	3.0343	3.24898	3.39145	4.56045	3.97711	4.15157	4.40949	3.64099	5.06076	4.34708	5.13667	4.596	4.51005	4.32381	4.6461	4.0791	3.65239	4.00842	5.06076	4.84317	5.11076	3.62865	4.56844	4.63682	5.70546	4.72915	4.4526	4.7642	4.35695	6.23299	4.88916	5.3037	5.90509	4.63546	4.38983	3.04378	clh-4	0.635261	0.000263804	-0.234901	0.10245	-0.0201511	0.894721	0.0156138	0.911986	0.0965272	0.473333	-0.33835
WBGene00000532	clh-5	102.647	102.671	100.44	82.6088	82.5205	81.545	80.9782	85.3508	80.1454	74.7841	77.2342	78.0947	76.8935	76.2383	74.5091	101.95	99.274	97.6321	83.6231	85.9318	89.3093	69.7574	73.6907	67.552	73.7686	78.3648	75.0104	73.2361	75.0716	73.2816	74.2644	72.125	75.4716	82.3525	84.1131	87.2687	clh-5	-0.240652	4.92445e-08	-0.295339	1.5856e-10	-0.188523	3.63014e-06	-0.223876	1.02116e-07	-0.222246	1.19124e-07	-0.0287881
WBGene00000533	clh-6	44.1347	44.0859	42.5813	34.8823	34.8113	35.5845	35.5936	35.0798	34.8377	31.8902	31.5486	32.3543	29.7007	30.1825	30.5516	42.4829	42.447	41.2483	48.093	46.6751	46.2919	42.5899	40.5119	36.215	38.1867	40.3198	40.3558	38.6417	36.2653	34.4565	34.4702	34.0797	33.1582	43.9428	45.3647	46.5134	clh-6	0.108908	0.0384581	-0.244546	1.72696e-06	-0.247285	1.53647e-06	-0.368566	1.70305e-10	-0.471862	1.77027e-13	-0.054835
WBGene00000534	cpi-2	104.388	110.583	109.018	297.475	306.226	299.274	302.129	295.648	304.154	365.016	387.44	375.188	348.763	373.517	331.98	108.423	107.429	108.188	80.5417	87.5763	81.2479	278.662	249.413	266.659	262.118	251.818	244.613	355.678	350.181	369.191	298.841	322.075	300.934	122.168	97.5454	112.694	cpi-2	-0.378245	8.96457e-08	1.67172	5.28266e-32	1.6054	4.84674e-31	2.10872	6.73617e-37	1.88642	1.03705e-34	0.409589
WBGene00000535	cpi-1	58.9281	60.5294	62.4776	27.4657	28.88	30.7631	31.3018	33.6343	34.0863	49.5135	51.8476	46.7484	46.1887	46.6424	40.777	65.7217	62.2169	67.3782	50.138	52.5325	49.8479	28.0888	28.9039	27.0213	31.9972	33.0611	32.4824	45.1558	43.8062	39.1998	42.5856	40.0757	46.034	54.3465	56.4067	51.4391	cpi-1	-0.254383	6.7406e-05	-0.860427	6.01421e-18	-0.644645	4.61714e-14	-0.253272	4.14604e-05	-0.246922	5.99214e-05	0.0880869
WBGene00000536	clk-1	25.2783	24.5644	26.2958	20.4786	20.4361	19.7852	21.0614	19.3553	20.6215	19.5873	21.5368	17.9045	22.536	20.699	20.01	25.961	23.8956	26.569	33.4513	32.0885	32.7333	22.3328	25.4553	27.2159	24.1887	24.554	24.1064	23.1816	20.1865	22.0207	20.3885	20.3991	19.9877	30.1973	26.7163	29.9518	clk-1	0.368545	1.32725e-06	-0.394476	8.15962e-08	-0.431711	1.32572e-08	-0.589845	4.46326e-12	-0.693157	5.02414e-14	-0.179966
WBGene00000537	clk-2	54.2315	55.1676	53.1431	39.2962	40.3007	36.543	42.37	42.37	39.5984	27.2223	27.3522	27.0626	27.2506	28.7339	26.1811	50.4291	52.2434	50.7052	56.9803	57.5673	56.0691	35.8519	38.4546	36.7991	40.0757	42.4053	40.3558	30.8352	27.0778	28.3759	28.9426	26.3089	27.1385	58.796	57.6856	57.5549	clk-2	0.0700222	0.184519	-0.619352	1.32116e-17	-0.474392	7.21315e-14	-0.985509	1.66372e-24	-1.05121	2.10793e-25	0.0286586
WBGene00000539	cln-3.1	11.6515	12.6492	12.7264	5.5574	5.63434	5.09963	4.93566	5.20524	5.27006	2.22837	2.01059	2.26994	2.31325	2.91449	2.30169	13.003	13.4178	12.9603	4.93349	6.2104	5.7744	4.14794	4.20359	3.9303	3.99484	4.50011	5.07524	2.10623	2.06242	2.23488	2.5409	3.46354	2.64728	11.8145	11.8114	11.6527	cln-3.1	-1.13528	1.88873e-16	-0.456135	9.00455e-05	-0.318448	0.00397001	-1.39597	4.4588e-14	-0.975312	1.12593e-10	1.06669
WBGene00000540	cln-3.2	14.5722	16.8059	16.1338	12.9042	12.9219	12.4101	11.8392	14.2271	13.7798	16.2665	14.85	14.8719	14.6403	14.2531	14.397	15.8156	15.5036	16.521	17.7712	18.1492	16.9696	15.2016	15.9754	16.8583	16.7946	16.9206	15.6666	17.504	18.1953	17.9253	16.6302	16.9866	16.0794	17.8731	17.9325	17.347	cln-3.2	0.156791	0.0775565	-0.13968	0.0697011	-0.0993496	0.202117	0.0202529	0.790329	-0.0897064	0.231937	0.00754265
WBGene00000541	cln-3.3	6.38324	6.22127	6.50468	8.39798	6.82155	7.65734	9.02799	11.4469	12.2411	5.69339	5.45762	4.98742	5.08157	4.73742	5.26855	9.18272	8.80649	7.29331	4.19309	3.59486	3.65388	5.09191	5.88369	5.51869	5.93766	5.61585	6.73655	5.24017	5.78557	5.72391	3.48751	2.97292	4.16416	7.25218	8.02028	7.92841	cln-3.3	-0.743212	7.18623e-06	0.52865	0.000462856	0.676069	1.17635e-05	0.551915	0.000237488	-0.116891	0.467067	1.02183
WBGene00000542	clp-1	165.504	158.978	161.799	235.387	233.857	234.269	223.894	216.76	219.901	238.781	238.781	248.22	240.387	246.907	238.125	170.637	166.492	163.884	189.282	174.63	186.6	241.486	245.911	250.261	232.561	242.541	239.843	247.496	237.99	244.335	263.128	260.797	270.453	175.747	184.905	181.591	clp-1	0.178274	2.49323e-06	0.422917	2.67488e-18	0.377734	2.25267e-16	0.407478	6.62087e-18	0.529781	2.754e-22	-0.0212721
WBGene00000543	clp-2	63.3427	61.4875	57.7794	95.6496	92.3253	91.6554	88.852	93.6118	87.6736	98.1116	100.98	102.53	105.65	106.651	108.3	62.3156	60.1522	59.0459	60.1944	62.0641	59.6461	95.0968	90.9439	91.0435	83.5169	88.0241	84.1975	103.664	105.214	103.073	113.725	107.496	110.021	58.2646	59.1831	56.2617	clp-2	-0.00477113	0.942025	0.607032	4.50022e-20	0.491302	1.71678e-16	0.778276	1.08285e-24	0.86454	1.40673e-26	-0.0666201
WBGene00000544	clp-3	4.782	4.76804	6.19835	14.6268	13.0471	13.5037	12.2937	11.4146	11.4158	15.6666	16.053	17.3987	13.9865	16.4494	18.222	4.70224	4.77405	4.09848	5.67688	6.2104	6.09423	14.4289	15.8859	14.2551	12.2079	12.3	12.0817	14.3496	11.8202	14.5766	18.2267	16.3134	15.6858	5.01775	5.49536	6.15279	clp-3	0.201679	0.240924	1.30892	3.42599e-15	1.02593	1.92007e-11	1.17484	1.30382e-13	1.4801	2.09079e-17	-0.113787
WBGene00000545	clp-4	40.5336	41.2813	39.2857	84.1975	80.7763	81.49	83.8241	81.6008	83.6108	135.42	139.389	135.234	124.568	121.275	122.108	41.9196	44.4143	43.3916	48.5001	47.2892	48.3356	83.0797	82.5355	81.8766	82.5205	78.162	78.3648	150.829	152.287	149.211	134.036	135.299	138.696	49.8179	48.002	49.4181	clp-4	0.251295	4.21508e-07	0.780137	4.53626e-25	0.729611	1.10941e-23	1.65009	1.73121e-39	1.5013	1.21763e-37	0.0307621
WBGene00000546	clp-6	11.8065	11.8337	12.5749	42.7979	38.9257	41.7429	30.8735	34.2219	33.2192	35.171	34.5269	34.0148	41.1235	41.0998	39.1805	11.0702	11.4246	9.89484	15.9391	13.9274	15.4677	39.396	40.2008	38.9724	31.9	33.5722	36.3283	25.5148	22.6675	24.8309	37.7261	34.6102	35.3797	10.0605	12.5715	12.0913	clp-6	0.322237	0.00101676	1.38938	4.878e-24	1.16747	1.13133e-20	0.688183	1.89803e-12	1.25008	2.17211e-22	-0.38915
WBGene00000547	clp-7	36.9411	38.792	39.1186	46.147	49.4953	44.362	42.9268	42.5899	43.8778	56.9626	57.5212	61.1128	51.8	47.9813	51.146	40.8484	41.9196	40.0959	47.0153	43.8118	44.6903	46.5096	47.2523	46.3133	46.8815	46.6972	48.3152	66.2288	60.8117	67.5112	57.4972	55.1038	55.8931	44.8624	44.7254	46.9206	clp-7	0.238541	1.78499e-05	0.0483259	0.3068	0.0668236	0.157338	0.520867	3.90631e-16	0.314673	2.82479e-09	0.0107973
WBGene00000548	clr-1	145.487	143.01	143.109	130.737	128.565	132.179	131.865	135.179	136.549	106.033	103.986	112.219	106.24	106.821	110.642	148.989	140.167	144.524	151.407	149.636	158.341	127.888	133.919	129.37	136.949	141.871	141.767	110.988	111.553	106.866	108.724	109.398	108.211	150.082	153.175	148.619	clr-1	0.0895851	0.0159124	-0.231718	2.50812e-09	-0.127044	0.000201538	-0.479656	3.38875e-19	-0.492931	1.30781e-19	-0.0234513
WBGene00000549	cls-2	72.6162	72.4433	75.1856	101.924	102.477	99.6838	98.6304	95.047	96.728	121.304	114.865	117.571	109.628	103.189	109.923	72.9963	76.5557	74.4802	76.0183	76.2519	71.015	84.7556	89.6984	89.4054	89.5266	87.4305	87.3245	126.411	125.579	129.302	123.023	122.355	123.998	76.4619	75.636	78.7662	cls-2	0.0192461	0.720952	0.241148	2.22859e-08	0.243846	1.92654e-08	0.772655	5.97951e-26	0.726942	7.69297e-25	0.0486925
WBGene00000550	clu-1	292.698	293.761	275.219	170.74	173.637	173.412	165.722	169.069	161.218	89.6163	90.4955	96.6098	102.622	107.702	107.429	264.97	266.659	255.123	331.98	315.249	331.46	175.633	189.58	180.203	182.417	195.772	191.598	95.8563	89.4272	91.637	107.951	111.521	104.933	204.61	214.731	208.277	clu-1	0.183897	2.74028e-06	-0.843798	1.00673e-27	-0.780624	2.95087e-26	-1.82155	3.27269e-40	-1.59309	3.46407e-38	-0.640843
WBGene00000551	clx-1	0.0302716	0.0302716	0.02949	0.0888743	0.0199193	0.0199193	0.0199193	0.0199193	0.0199193	0.30205	0.111718	0.240318	0.0860715	0.147618	0.109487	0.0302716	0.0298782	0.0403641	0.0227026	0.0860715	0.0233042	0.122069	0.0199193	0.0436592	0.0199193	0.0363543	0.0199193	0.171229	0.271643	0.211501	0.211501	0.114679	0.242724	0.0258747	0.0233042	0.0252066	clx-1	0.251332	0.840956	0.406701	0.627817	-0.553229	0.533583	2.58457	0.000209437	2.33818	0.000821618	-0.528071
WBGene00000552	cmd-1	434.281	428.304	434.281	571.597	579.697	608.999	623.066	577.289	603.857	640.153	643.381	617.327	589.963	617.327	621.08	473	464.697	499.523	463.34	501.051	488.869	528.326	623.066	600.982	611.311	594.839	598.955	651.35	718.754	672.546	744.1	767.813	803.493	562.36	545.173	541.69	cmd-1	0.163536	0.00105067	0.267202	4.4043e-08	0.313448	9.9257e-10	0.49068	5.75561e-16	0.672004	4.2878e-21	0.183075
WBGene00000553	cmk-1	7.89697	6.27789	6.0574	6.36291	6.48998	6.40736	7.01021	5.43945	7.14278	8.51989	8.79326	8.87791	7.79719	6.75322	7.56032	5.66701	7.31299	7.22618	6.6625	5.7917	5.98056	6.88137	6.3186	6.67885	6.00527	5.80656	6.41259	12.4609	11.7012	11.4668	9.08652	10.5258	10.1477	7.7579	6.60655	7.04441	cmk-1	-0.126872	0.379683	0.110553	0.348226	-0.0151225	0.907569	0.952366	1.22687e-12	0.690688	1.67771e-08	0.215417
WBGene00000554	cnb-1	36.1377	34.7257	37.3316	64.5002	64.8488	63.7554	62.2786	60.4444	62.2085	85.3175	91.6554	87.5343	84.9023	81.8383	87.141	34.2022	34.5653	35.4841	36.2919	37.1742	37.8989	67.6779	65.4579	67.8047	61.7436	57.8185	58.1237	85.7087	90.0887	86.5875	88.4567	89.0411	81.2317	40.5176	37.7955	38.1801	cnb-1	0.0420873	0.518247	0.851508	2.76391e-23	0.673602	4.74902e-19	1.23628	1.50648e-30	1.21512	3.36197e-30	0.0645513
WBGene00000555	cnc-1	0.0302716	0.0302716	0.02949	0.0472232	0.0199193	0.0199193	0.0860715	0.241761	0.0199193	0.51992	0.423349	0.423685	0.111718	0.147618	0.146038	0.0302716	0.0298782	0.0403641	0.0227026	0.0252066	0.0233042	0.0199193	0.0436592	0.0199193	0.0860715	0.0860715	0.0860715	0.698922	0.606513	0.800072	0.112617	0.478288	0.111718	0.0881651	0.0233042	0.0252066	cnc-1	-0.339635	0.808411	0.125791	0.901715	1.85979	0.028826	4.87816	3.80161e-09	2.93821	0.00024466	0.653369
WBGene00000556	cnc-2	0.272106	0.216921	0.33976	0.0888743	0.143613	0.046004	0.444176	0.368264	0.418535	2.22837	2.23488	2.14193	0.70869	0.633884	0.767754	0.542725	0.283356	0.22996	0.177916	0.143613	0.177916	0.165985	0.0860715	0.0860715	0.458111	0.198294	0.210239	1.73016	1.88197	2.5041	0.55848	0.665017	1.00919	0.208985	0.140189	0.208274	cnc-2	-0.713659	0.238927	-0.628569	0.293662	0.690103	0.177869	3.60297	3.36524e-12	2.12177	6.34319e-06	0.141798
WBGene00000557	cnc-3	3.80529	3.99484	3.05325	1.30327	1.89176	1.49023	2.26158	1.99558	2.03452	3.65354	5.18644	3.80565	3.22505	3.37095	3.21888	5.26548	4.95251	5.46702	3.73907	4.22577	4.47952	1.44812	1.65131	1.48125	2.58061	2.28622	2.87739	5.64139	6.72729	7.83906	4.02988	4.45404	3.6115	5.59367	4.92692	4.90505	cnc-3	0.202719	0.265972	-1.44019	9.25244e-10	-0.686587	8.41063e-05	0.690492	1.43637e-06	-0.0423679	0.775627	0.311325
WBGene00000558	cnc-4	1.03719	2.5828	2.05783	2.81418	2.2939	2.36483	8.82664	7.96444	8.66643	97.0881	96.885	87.3051	39.1119	43.3215	37.7536	2.57425	2.956	1.24152	1.17519	1.11049	1.69723	1.66062	1.68449	1.96954	7.99239	5.73959	6.09581	93.9668	95.0083	97.3989	47.9953	53.7972	47.4294	1.24891	1.39832	2.02069	cnc-4	-0.438165	0.310886	0.438276	0.218734	2.32676	1.33002e-10	6.19436	4.08798e-27	5.25165	3.74529e-24	0.223734
WBGene00000560	cnc-6	0.0925065	0.0986294	0.0959023	0.171229	0.0925065	0.046004	0.682457	0.952536	0.750038	2.66509	2.17526	1.84919	0.868791	1.72261	1.65635	0.101029	0.101029	0.107747	0.0227026	0.0252066	0.0233042	0.0448162	0.161349	0.0860715	0.337458	0.511966	0.48633	2.88296	2.93896	2.58852	1.28577	1.5569	2.04614	0.0881651	0.0233042	0.0867638	cnc-6	-2.01195	0.0538038	1.84812	0.0443133	4.2072	1.38433e-06	6.88308	8.84377e-13	6.07603	4.72193e-11	1.24732
WBGene00000561	cnd-1	1.3495	1.33566	1.89663	0.0888743	0.143613	0.21404	0.118425	0.0860715	0.12428	0.143957	0.145167	0.145167	0.144301	0.114679	0.109487	1.45051	1.57313	2.66157	1.24188	1.17871	1.10449	0.0860715	0.119874	0.237468	0.171229	0.114679	0.165985	0.146915	0.0478011	0.211501	0.112617	0.242724	0.146915	1.55114	1.89697	1.03719	cnd-1	-0.359787	0.243825	-3.12233	6.75125e-08	-2.98483	1.09437e-07	-3.36252	3.38076e-08	-2.88493	1.17982e-07	0.305698
WBGene00000562	cng-1	8.40972	7.20787	7.57708	3.05063	3.23233	2.97624	4.8402	5.87378	5.37255	7.95497	6.88137	7.64238	3.8491	4.73742	3.94561	8.87471	9.53828	7.70157	4.3255	4.16873	5.47778	1.95839	2.98531	3.17514	3.73687	3.67142	3.18123	6.8753	8.29343	7.93889	5.28342	4.70224	4.58877	5.14384	5.23849	4.76042	cng-1	-0.739232	2.73856e-06	-0.803944	1.50541e-05	-0.392719	0.0155316	0.732155	6.95285e-07	0.0691499	0.640605	0.125815
WBGene00000563	cng-3	0.396043	0.216921	0.33976	0.300611	0.351112	0.336655	0.210239	0.241761	0.378995	0.240318	0.208985	0.240318	0.240318	0.339423	0.423013	0.218222	0.554796	0.351112	0.279227	0.298924	0.232455	0.422555	0.27481	0.156042	0.242724	0.355278	0.361708	0.420071	0.357767	0.592749	0.50178	0.319272	0.529266	0.37516	0.481072	0.426977	cng-3	-0.196355	0.761246	-0.0326491	0.948235	0.228355	0.635465	0.732952	0.0800529	0.709525	0.0914181	0.662981
WBGene00000564	cnk-1	76.3871	76.3568	78.0947	70.9438	65.2152	66.3212	68.4854	69.4711	70.9438	51.7337	51.0734	52.1129	53.1049	53.0841	54.4857	78.0677	84.8371	77.5175	86.2472	87.7504	83.2366	60.5486	59.2532	62.6532	67.0104	67.266	67.5932	53.7713	46.299	52.2728	53.3462	53.0668	56.0526	85.7087	86.7628	87.5444	cnk-1	0.155951	0.00146561	-0.4956	4.38917e-15	-0.34933	1.36134e-10	-0.758395	2.02975e-21	-0.663047	2.12996e-19	0.0157883
WBGene00000565	cnt-1	54.2315	54.3351	53.5224	74.7841	78.3482	76.5233	78.4871	75.0245	76.8748	78.7987	79.9021	78.2119	79.7865	79.8188	81.3346	52.3173	53.4332	48.7809	53.7154	52.1805	50.8911	64.4459	64.0555	62.7742	59.7934	59.892	64.9113	77.0807	76.6502	80.107	81.8383	78.1333	79.3511	59.087	58.7771	57.315	cnt-1	-0.0483047	0.358607	0.287113	2.99378e-09	0.234864	3.6231e-07	0.576777	2.57223e-19	0.610255	2.90468e-20	0.160262
WBGene00000566	cnt-2	60.0095	60.7747	58.6622	56.1189	57.091	55.5111	57.4891	56.1542	55.4382	62.0872	57.6667	60.9425	56.778	59.6545	58.2827	59.918	59.087	56.4375	59.3783	56.1881	58.5675	51.3237	49.598	50.5578	51.2208	53.7887	53.5767	59.1372	57.3619	58.5983	60.1446	61.5893	58.2827	59.8753	59.0089	59.4692	cnt-2	-0.0436248	0.372503	-0.200805	3.65397e-06	-0.134861	0.000994729	0.00825814	0.836479	0.0479604	0.211165	0.0349338
WBGene00000567	cnx-1	245.064	245.911	233.618	237.648	233.147	233.618	236.717	246.907	230.451	278.235	272.819	292.698	282.909	278.235	288.103	245.911	237.99	235.115	252.79	246.607	247.808	235.251	236.859	233.994	230.834	235.554	230.988	295.648	305.701	281.667	274.847	257.459	267.512	270.625	273.545	264.008	cnx-1	0.0446278	0.268578	-0.0815545	0.0144482	-0.0995448	0.00329849	0.240202	5.57051e-10	0.0977583	0.00294556	0.113097
WBGene00000583	cof-2	1.808	1.33566	1.58572	2.04614	2.0338	1.88039	2.39966	1.75446	1.98489	1.73016	1.53683	2.37946	1.30967	1.96403	2.15354	2.57425	2.06914	1.41058	2.78962	2.40613	2.447	2.60594	2.09809	2.23718	2.65785	2.24438	2.63595	1.95329	1.7748	1.70759	1.81488	1.92629	2.28745	2.8594	3.29126	2.23557	cof-2	0.700134	0.00300392	-0.141688	0.466663	-0.0209592	0.918252	-0.490716	0.014495	-0.34613	0.0738733	0.119194
WBGene00000584	cog-1	3.87135	3.31751	3.87092	3.30349	3.09446	2.70458	2.98014	2.40283	2.53641	3.49802	3.73975	3.69562	3.59321	3.00235	3.91879	3.80409	3.42046	3.73831	3.79826	3.1339	2.88296	2.78962	2.74878	2.45322	2.76774	2.57205	2.6695	3.28692	3.73975	4.01396	3.99706	4.66295	4.87909	3.16614	3.88902	3.52232	cog-1	-0.17824	0.291732	-0.289038	0.0553373	-0.284229	0.0612036	0.17461	0.200844	0.468521	0.00055415	0.112421
WBGene00000585	cogc-2	96.0956	99.8693	93.8236	92.5942	90.8467	93.5891	97.3221	95.2303	92.2809	79.0321	80.7419	77.6905	81.9644	87.9299	83.7501	96.0956	93.5087	96.6512	104.653	100.98	102.803	89.5991	91.8466	93.0932	89.0818	99.0779	93.0688	78.8773	82.4649	73.6324	80.0577	78.2935	80.6637	91.4781	98.5079	93.188	cogc-2	0.0902773	0.054986	-0.167988	9.25787e-05	-0.134435	0.00138975	-0.393876	5.78619e-13	-0.367815	4.30147e-12	-0.123865
WBGene00000591	coh-1	42.8906	41.2813	39.8646	37.5089	36.1315	35.466	37.8237	37.6442	39.917	44.6602	43.1616	45.2033	41.8591	41.7839	46.3838	42.8302	45.7317	43.8462	38.9652	39.1488	42.642	35.0798	35.9135	36.0509	35.6789	38.1347	37.8765	47.1016	55.2708	54.9806	53.0598	52.9076	57.5268	46.8144	42.7622	46.0391	coh-1	-0.0393357	0.612637	-0.172728	0.00412962	-0.111947	0.0600593	0.379266	4.75806e-09	0.437324	9.90787e-11	0.167633
WBGene00000592	coh-3	45.5638	43.9428	45.6143	36.7872	34.0916	35.2425	36.0619	36.2278	35.1176	34.1901	32.2069	30.9959	31.5152	33.5489	32.327	43.3386	46.4523	46.8144	48.5201	47.3373	47.6589	36.3441	36.73	36.522	39.396	39.6558	38.5256	33.208	37.8107	35.773	32.1401	32.7443	33.6042	49.397	49.5557	51.7177	coh-3	0.0871003	0.0955407	-0.388949	2.5125e-11	-0.287635	4.58186e-08	-0.428385	1.39813e-12	-0.543354	1.08025e-15	0.0699243
WBGene00000593	col-2	38.4105	39.8449	36.8524	27.512	25.1523	26.5671	17.6403	17.0044	16.1425	7.61849	7.78793	7.77712	14.3024	15.4563	15.1515	33.3793	37.4448	36.1238	35.3288	38.6057	35.9283	29.1492	25.2418	24.5992	21.2582	19.9684	17.3987	4.10726	5.95978	6.81341	13.5107	22.0727	18.0629	32.1877	33.6694	34.3787	col-2	-0.0676237	0.547977	-0.478955	1.87068e-06	-0.910105	1.70839e-12	-2.73299	2.20236e-23	-1.06221	1.95989e-14	-0.131856
WBGene00000594	col-3	4.71046	3.6931	4.56045	4.65292	5.27792	4.5899	4.90576	4.0263	4.66005	8.6967	10.8562	9.91743	13.6904	8.86728	11.4522	2.73285	3.98678	2.90945	4.25514	4.28077	4.16635	5.37716	5.66778	4.56131	4.82591	3.67142	3.5855	9.22941	13.8317	16.0008	15.8114	15.6991	17.5186	2.94635	3.15708	2.66112	col-3	-0.0213225	0.950533	0.291155	0.168774	-0.0856392	0.7222	1.5834	5.98923e-12	1.94682	3.74377e-15	-0.538744
WBGene00000596	col-7	1.03719	0.951664	1.50134	0.846705	1.17871	1.15716	0.563282	0.64271	1.11661	0.999444	1.29503	0.802714	1.43494	1.53234	1.47056	0.339423	0.624069	0.170549	0.500117	0.530529	0.623327	0.569568	0.571038	0.782738	0.337458	0.548279	0.886712	0.420071	0.44918	0.525504	1.10843	0.957102	1.06374	0.316994	0.300611	0.426977	col-7	-1.05422	0.00378755	0.207324	0.581056	-0.00353922	0.99335	-0.245976	0.522684	0.92368	0.0048776	-0.6745
WBGene00000597	col-8	1239.82	1359.33	1261.45	722.493	725.77	728.892	678.563	725.77	698.765	381.065	432.959	409.083	515.435	545.173	508.962	1371.22	1333.54	1333.54	1273.52	1250.76	1286.53	866.536	803.493	812.366	794.11	808.651	789.711	294.301	252.79	281.299	490.576	549.391	528.326	1010.12	1054.76	1061.12	col-8	-0.0176652	0.748745	-0.619066	3.52508e-20	-0.671569	3.12952e-21	-2.20451	1.78817e-40	-1.28242	3.85872e-32	-0.286043
WBGene00000599	col-10	21.6917	17.4389	20.5105	46.9286	45.1815	48.093	41.459	35.2827	41.4989	134.125	145.067	135.299	139.389	123.314	134.125	17.6756	19.7323	17.101	21.3743	23.6022	22.077	49.3192	50.6464	44.8223	35.2599	35.0988	36.3717	131.278	144.453	155.169	136.915	163.884	151.651	17.8219	19.7425	19.991	col-10	0.173861	0.175379	1.10983	3.64788e-16	0.671613	4.48864e-09	2.68179	1.34296e-32	2.75162	4.76713e-33	-0.221158
WBGene00000601	col-12	29.0787	27.9276	33.7828	38.9347	38.544	36.6188	32.5594	28.7478	32.9944	63.2895	62.7633	65.2684	86.6521	81.8766	83.9448	26.4703	28.8088	29.2376	29.2959	29.8924	27.4104	41.0165	40.0334	43.8462	34.228	28.1856	29.0302	43.5782	48.328	56.8014	71.9842	87.5444	80.6197	25.1567	26.9134	26.1862	col-12	-0.0641146	0.602591	0.528167	8.26205e-08	0.074085	0.43865	0.77237	1.70542e-12	1.46776	3.56319e-23	-0.145784
WBGene00000602	col-13	7.05123	6.34847	5.90913	9.50469	9.4796	8.11324	8.82664	7.54488	9.60639	17.7008	19.4707	17.7054	27.6713	25.6205	24.6898	4.00842	6.04683	5.46702	5.44648	7.61767	5.83085	7.84207	9.31752	8.80884	9.23187	6.81974	8.39763	11.042	10.529	13.8589	20.8194	26.3941	25.1341	6.76318	4.45337	6.52559	col-13	-0.042937	0.864353	0.470423	0.00373274	0.375778	0.0217915	0.911743	8.53435e-08	1.94474	7.0197e-19	-0.0998007
WBGene00000603	col-14	29.0099	29.8032	32.1624	57.6989	53.8132	54.8886	49.0826	45.0526	48.0086	316.53	321.061	323.229	262.809	236.25	255.123	28.692	30.1973	31.3574	32.1228	28.0304	31.6663	66.0363	66.253	67.552	48.0477	50.5654	46.5291	357.866	424.617	392.308	246.907	249.783	259.419	25.1567	26.3178	27.4657	col-14	0.0120661	0.916357	1.12461	1.74105e-21	0.662454	7.42736e-13	3.67664	2.55846e-44	3.04411	1.17827e-40	-0.216324
WBGene00000606	col-17	26.6096	27.4978	29.4146	47.2221	45.8802	46.5437	38.6722	38.1983	38.8029	114.424	123.717	114.29	130.661	121.966	126.347	21.7734	25.4327	23.2386	26.5671	25.6257	25.289	48.4621	46.3062	50.5578	35.8906	37.7876	36.8674	113.421	135.73	129.499	114.555	124.814	127.671	24.3123	20.434	21.6281	col-17	-0.107288	0.253692	0.906732	3.46054e-17	0.512719	4.23643e-09	2.28512	1.58264e-34	2.24273	4.08197e-34	-0.226583
WBGene00000608	col-19	899.159	978.466	978.466	1152.72	1085.53	1096.95	910.213	950.636	984.724	412.163	459.537	429.5	718.754	767.813	741.086	968.043	1003.27	968.043	1195.17	1202.52	1218.26	1104.87	1067.86	1119.82	1016.87	1003.27	956.139	253.711	230.834	268.216	681.795	794.11	771.141	1046	1113.64	1104.87	col-19	0.34144	8.92551e-10	-0.135414	0.00200721	-0.281322	2.00581e-08	-2.2668	3.88602e-39	-0.689451	1.67029e-20	-0.148041
WBGene00000609	col-20	1028.18	1067.86	1078.18	1033.1	978.466	1016.87	852.532	857.493	888.559	449.845	501.051	464.697	747.545	794.11	750.325	1061.12	1104.87	1085.53	1218.26	1187.75	1172.1	1021.72	972.787	1003.27	934.512	930.201	894.123	290.352	267.512	300.645	635.473	741.086	708.612	1033.1	1126.38	1054.76	col-20	0.172922	9.51957e-05	-0.255415	1.30074e-08	-0.375239	5.19551e-13	-2.06081	1.16157e-39	-0.781874	2.5484e-24	-0.155541
WBGene00000610	col-33	0.532178	0.0986294	0.33976	0.500117	0.677087	0.374415	0.444176	0.488127	0.496572	2.08984	1.85202	2.48359	2.10657	1.75078	1.90724	0.614396	0.169188	0.170549	0.500117	0.413346	0.232455	0.495095	0.53615	0.604072	0.293821	0.548279	0.210239	1.95329	2.90573	2.58852	1.92785	1.75148	1.87643	0.43405	0.356993	0.267486	col-33	0.476697	0.468855	0.579289	0.195739	-0.168376	0.752182	2.75184	3.78565e-10	2.34755	3.35531e-08	-0.0708862
WBGene00000611	col-34	26.5614	26.4564	26.2163	23.1894	23.9714	22.3651	20.9188	20.6837	26.5925	43.8643	48.6126	44.7776	48.6065	46.6424	47.7352	24.2356	26.7346	24.8494	25.3842	25.8937	23.8717	24.4366	22.3514	24.3998	22.8183	19.6854	21.5275	43.7249	46.8393	55.9439	47.4809	52.0639	50.02	23.4607	22.3103	20.9468	col-34	-0.0771737	0.460781	-0.0785609	0.355829	-0.232833	0.00731026	0.956085	1.53476e-17	0.992684	3.57449e-18	-0.172321
WBGene00000613	col-36	11.5528	13.9332	13.61	7.61995	7.24543	7.0701	6.44544	6.46814	7.17734	2.44366	2.88092	2.20759	4.3531	4.2153	3.64474	13.5202	12.543	12.4195	11.9249	12.1663	12.2049	7.25288	8.25063	7.18817	6.92376	7.66617	7.31056	1.97724	1.82323	1.93015	5.54615	5.99291	5.90509	12.3014	12.4063	13.1413	col-36	-0.102271	0.301182	-0.680447	7.04816e-10	-0.729999	1.63958e-10	-2.66379	9.7253e-23	-1.05787	1.1579e-14	0.0598472
WBGene00000614	col-37	0.211501	0.162122	0.162898	0.0472232	0.0925065	0.133584	0.0414339	0.0860715	0.211501	0.30205	0.398726	0.332335	0.111718	0.27481	0.241761	0.279703	0.101029	0.0403641	0.177916	0.0252066	0.0860715	0.122069	0.421325	0.198294	0.293821	0.237468	0.599968	0.328005	0.271643	0.307259	0.37516	0.478288	0.760076	0.316994	0.0233042	0.0867638	col-37	-1.28564	0.188916	1.57505	0.0490994	2.25425	0.003569	2.04992	0.00746234	2.82194	0.000180816	0.245856
WBGene00000615	col-38	21.5368	20.4594	21.8303	61.5631	52.427	58.2356	45.6411	41.9267	45.5393	219.692	242.185	219.573	290.352	259.687	262.809	17.3613	20.6298	18.1873	26.9617	22.5524	24.4203	66.2766	63.6522	67.3883	44.869	48.3856	42.8906	208.1	306.226	269.639	241.486	265.255	265.975	21.6348	20.1823	22.1561	col-38	0.208758	0.200546	1.41968	9.82839e-17	0.882939	9.04253e-10	3.39216	5.22386e-33	3.38806	6.01346e-33	-0.205978
WBGene00000616	col-39	148.663	152.109	169.251	203.824	193.486	192.928	161.694	144.779	165.787	271.623	285.951	279.931	375.945	348.763	365.016	143.76	157.231	150.082	148.757	150.361	139.3	208.675	213.809	215.233	173.412	144.989	153.571	208.369	215.335	252.79	323.229	363.641	375.188	124.108	127.231	126.757	col-39	-0.0988569	0.20434	0.541283	1.06595e-11	0.103124	0.115816	0.621351	1.05758e-13	1.27432	1.01756e-25	-0.212846
WBGene00000617	col-40	59.7016	65.6979	65.9953	59.2438	59.5168	55.5496	48.5049	45.1041	51.3336	59.7111	59.7497	62.6764	75.0245	70.1	72.5132	58.0456	70.7719	64.9113	61.5893	65.0765	59.3882	68.7219	60.3825	63.9314	62.4965	47.9185	50.6666	46.3062	46.4177	57.9488	70.6454	90.7803	89.2417	59.7934	59.7207	59.8753	col-40	-0.04026	0.738386	0.0521232	0.554375	-0.216614	0.014679	-0.311456	0.000564794	0.42176	2.16731e-06	-0.0516298
WBGene00000618	col-41	3.87135	3.39628	4.42838	3.73975	5.35337	4.99114	5.19517	5.03746	5.99798	11.1824	9.53047	10.8306	9.24973	9.06214	8.43287	2.81418	4.06277	3.32505	2.98961	2.40613	2.61587	6.63876	5.82501	6.59102	6.41373	4.03104	4.90177	13.7014	13.8317	17.0949	12.9422	19.1635	16.694	1.9815	1.67438	2.59494	col-41	-0.543138	0.0448788	1.25328	2.55178e-07	0.917162	0.000111	2.47598	5.77548e-17	2.59363	9.10946e-18	-0.376049
WBGene00000620	col-43	55.8223	61.6779	63.8038	35.9399	36.3827	37.1556	35.4369	32.471	35.41	68.8979	71.1802	65.5961	74.94	65.8982	71.5781	55.5111	57.8255	57.8793	43.1749	43.5676	41.906	35.318	33.3226	34.2022	30.8404	29.0739	28.8692	61.8569	73.109	76.7887	65.6791	74.2325	73.026	43.0822	35.673	42.1604	col-43	-0.492805	4.7792e-09	-0.323214	3.39374e-05	-0.53554	2.70698e-09	0.713068	6.09991e-15	0.725024	3.45273e-15	-0.0941918
WBGene00000621	col-44	3.31551	4.84317	4.63899	1.89344	1.66767	1.979	1.69769	1.6257	2.03452	2.08984	2.72821	2.67354	2.03219	1.43329	1.76567	3.13121	3.57515	2.90945	3.23446	3.39549	3.34921	2.16206	1.21097	1.72735	1.99198	1.58572	2.32317	2.78962	2.42421	2.74808	2.03416	2.34862	2.10623	2.72235	2.43155	2.88262	col-44	-0.339092	0.0479004	-1.00798	1.7515e-06	-0.775178	6.30612e-05	-0.328299	0.0469677	-0.623504	0.000592217	-0.315615
WBGene00000622	col-45	20.6022	22.4405	23.1493	16.3786	13.4266	14.2198	15.1829	14.4837	16.0434	9.59894	8.21495	10.3275	11.042	11.6141	11.8522	23.1841	26.3089	25.9103	21.2501	24.3519	20.0075	17.6595	15.4382	16.0269	19.0158	13.707	17.4851	6.54877	5.44165	8.03747	15.8114	20.3547	18.1927	24.8494	27.0539	26.0647	col-45	-0.0157937	0.910837	-0.414926	7.47278e-05	-0.394731	0.000151938	-1.72529	4.35827e-18	-0.274394	0.00498884	0.252896
WBGene00000623	col-46	0.742666	0.819547	0.403281	0.736448	0.677087	0.836249	0.682457	0.881983	0.784961	2.8013	3.12289	2.90945	3.70534	2.97155	3.43345	0.542725	0.48667	0.48667	0.685113	0.704684	0.282607	1.41371	0.53615	1.14191	0.782738	1.1913	0.634603	3.01089	3.70534	3.85442	2.78962	4.19934	3.1744	0.316994	0.300611	0.319272	col-46	-0.282641	0.613226	0.888039	0.0215436	0.705291	0.0762828	2.76635	1.92603e-11	2.69613	4.38847e-11	-0.721922
WBGene00000624	col-47	0.272106	0.0986294	0.222761	0.0472232	0.0925065	0.133584	0.118425	0.241761	0.211501	0.489097	0.591537	0.516854	0.70869	0.633884	0.573158	0.0302716	0.101029	0.170549	0.0860715	0.0860715	0.282607	0.311375	0.237468	0.198294	0.127291	0.237468	0.165985	0.79098	0.504952	0.800072	0.675318	0.775627	0.698922	0.208985	0.140189	0.0867638	col-47	-0.504888	0.507696	0.936414	0.0961786	0.42069	0.497321	2.41836	5.01162e-06	2.48351	2.88225e-06	0.0941751
WBGene00000625	col-48	8.51604	8.52064	8.71324	13.5609	14.3281	13.7885	13.3599	11.4146	12.917	121.938	124.443	114.044	89.8097	80.6197	85.5341	8.2041	8.44245	7.29331	9.94123	8.50065	8.21495	14.4806	13.8451	13.6404	11.6108	12.3612	12.1858	116.085	137.963	138.963	73.6324	77.0264	77.3055	6.36932	7.43155	8.02767	col-48	0.0449698	0.80379	0.659338	2.0968e-07	0.444372	0.000257413	3.88216	1.9185e-37	3.10092	4.09946e-33	-0.290042
WBGene00000626	col-49	14.7998	13.5236	14.6292	36.5919	34.1686	35.1619	26.8477	23.7593	23.5343	116.057	130.184	122.221	159.496	151.761	152.555	11.8721	11.6627	12.1233	15.6258	13.9274	14.1985	38.4298	36.4547	36.6547	23.8398	24.715	24.5262	99.0544	128.769	122.599	128.629	150.23	147.563	12.4609	10.549	11.606	col-49	0.0258706	0.88423	1.35161	9.13767e-18	0.741862	5.5045e-09	2.99441	6.23921e-33	3.28327	1.17505e-34	-0.339256
WBGene00000627	col-50	0.333991	0.403651	0.403281	0.890669	0.950013	0.800438	0.485989	0.368264	0.707021	1.03257	1.43572	1.26694	1.45831	1.72261	1.47056	0.542725	0.413346	0.290645	0.500117	0.530529	0.687341	0.607997	0.644507	0.889705	1.06338	0.753384	0.681719	0.648077	1.03212	1.17823	1.28577	1.66767	1.28813	0.316994	0.242724	0.149215	col-50	0.582054	0.200822	0.311523	0.356437	0.527391	0.105313	0.703852	0.0233982	1.30675	2.31364e-05	-1.32927
WBGene00000628	col-51	1.96954	2.19051	2.43017	1.23077	1.3179	1.08255	0.882345	0.767754	1.38763	1.56504	1.20366	1.97201	1.53824	1.69015	1.52583	1.78804	2.88137	1.58414	1.6264	2.47674	1.69723	1.18434	1.08815	0.564028	1.39832	1.11791	0.634603	1.44673	1.19636	1.11598	1.45831	1.469	1.84919	1.69471	1.59931	1.6487	col-51	-0.205248	0.475949	-1.07769	0.000305407	-0.92874	0.00120246	-0.608035	0.0184759	-0.262627	0.27424	-0.204654
WBGene00000629	col-52	0.333991	0.162122	0.0959023	0.134386	0.550857	0.133584	0.167179	0.206576	0.171229	0.143957	0.208985	0.145167	0.211501	0.27481	0.146038	0.339423	0.283356	0.0403641	0.393691	0.195942	0.0233042	0.347403	0.161349	0.530901	0.535399	0.476104	0.119874	0.206576	0.298924	0.118425	0.112617	0.242724	0.211501	0.37516	0.242724	0.374415	col-52	-0.510434	0.662645	1.34896	0.0880027	1.36167	0.0872088	0.674236	0.41792	0.560823	0.507925	1.41487
WBGene00000630	col-53	3.10443	2.41717	2.66986	2.01059	2.26203	1.979	1.99604	1.66929	1.74491	2.033	1.64417	1.941	1.979	2.25774	1.90724	2.50912	2.6431	2.74808	1.90418	2.47674	2.38592	1.48594	1.68449	2.17526	2.21762	1.95839	2.10623	2.10623	1.88197	1.75446	2.03416	3.23106	1.89209	2.64728	3.09655	2.53083	col-53	-0.277456	0.15768	-0.349314	0.0600215	-0.0996937	0.593969	-0.231455	0.193974	0.0475831	0.785718	0.2941
WBGene00000631	col-54	1.72735	1.88722	1.03719	2.20887	2.40251	1.9091	1.96745	1.75446	1.63404	3.88675	3.46601	3.16746	5.44094	4.38983	4.75282	0.768785	0.48667	0.699646	0.865706	0.530529	0.800072	2.27085	1.72532	1.75693	1.78499	1.69857	1.97449	2.29032	2.74113	3.17948	3.72614	4.45404	4.52933	0.707021	0.418535	0.492236	col-54	-1.06796	0.00188474	1.40945	8.02487e-06	1.34226	2.14925e-05	1.92136	4.51687e-09	2.55888	5.00149e-13	-0.444299
WBGene00000633	col-56	0.0925065	0.0986294	0.02949	0.0888743	0.305616	0.175655	0.0860715	0.0363543	0.0436592	0.338353	0.27257	0.171229	0.211501	0.339423	0.175655	0.101029	0.101029	0.0403641	0.128823	0.0252066	0.128823	0.122069	0.161349	0.116295	0.0199193	0.114679	0.0860715	0.114679	0.208274	0.179624	0.276126	0.242724	0.27481	0.316994	0.0233042	0.0867638	col-56	0.211042	0.866839	0.818273	0.29196	-0.362161	0.697081	1.11993	0.125326	1.82078	0.00907287	0.207249
WBGene00000634	col-58	1.3495	2.19051	2.36019	3.472	4.29003	3.44967	3.32578	2.89081	3.58945	13.7181	13.0152	12.8196	15.6907	11.9418	15.4469	0.689018	1.74039	1.65955	3.17879	1.82843	2.67195	3.59173	3.94938	4.41069	3.00358	4.03104	4.01586	13.8737	16.5783	15.7329	12.6966	13.153	14.1076	1.69471	1.46245	1.50701	col-58	0.384985	0.207366	0.670258	0.00233662	0.549197	0.0137055	2.62161	3.8691e-19	2.41524	1.12693e-17	-0.684899
WBGene00000636	col-60	9.79008	8.80993	8.2919	19.338	19.3126	17.7462	13.6159	13.0503	14.5103	49.3407	50.406	50.3065	80.3781	67.3883	72.2219	7.70157	5.2532	7.12729	9.08093	9.40625	8.34743	18.7176	18.7199	20.1307	11.1171	13.7345	12.7731	34.0447	42.7979	38.1983	62.891	65.3053	68.8512	6.52074	5.56375	6.39525	col-60	-0.00153062	0.994502	1.10205	4.09023e-13	0.483909	0.000172914	2.09542	1.62366e-24	2.87712	1.26236e-30	-0.539847
WBGene00000637	col-61	0.815057	0.680964	0.753384	1.10413	1.27872	0.952536	0.604072	0.767754	1.11661	2.70073	1.72874	2.32317	2.67434	2.28711	2.05575	0.768785	0.554796	0.699646	0.393691	0.583319	0.928584	1.21702	1.11296	1.10755	0.950956	0.711495	1.36535	2.70258	2.23488	2.90342	2.5409	3.01048	3.07167	0.917274	0.675318	0.896223	col-61	-0.323953	0.451244	0.938286	0.00299785	0.70516	0.0293609	2.1207	2.8651e-10	2.26118	3.78147e-11	0.46039
WBGene00000638	col-62	10.4172	9.15106	10.5064	10.9124	10.0745	10.1624	8.70571	9.38019	8.57358	14.4785	15.926	13.9227	23.999	24.2903	23.8295	7.59082	6.70496	7.48411	7.45776	8.17291	8.34743	9.14779	9.87468	10.0287	6.19629	7.90984	7.56732	11.1583	11.5959	11.9792	18.9051	22.9981	23.486	5.94178	6.48917	6.96563	col-62	-0.325671	0.00741135	0.277399	0.0113578	-0.151958	0.199607	0.535697	2.37484e-06	1.44217	4.69417e-20	-0.307403
WBGene00000639	col-63	13.0794	11.2426	12.1663	28.7885	26.357	27.0539	20.9642	17.1752	19.4109	89.5614	96.8042	94.4791	129.057	122.675	127.542	10.9036	11.9636	12.6139	15.1829	13.34	13.1199	28.2943	29.5853	33.8548	20.4198	21.5656	19.5531	78.7987	104.785	103.413	116.77	120.436	120.469	12.3572	10.4478	10.9233	col-63	0.190212	0.221195	1.13822	3.82774e-14	0.565389	7.49267e-06	2.77597	1.68258e-30	3.10548	1.26341e-32	-0.304489
WBGene00000640	col-64	0.742666	0.473903	0.403281	0.33976	0.592749	0.455647	0.63627	0.449562	0.418535	0.398726	0.240318	0.332335	0.298924	0.369732	0.548279	0.401226	0.48667	0.48667	0.750038	0.63627	0.55848	0.495095	0.347058	0.676049	0.571038	0.589504	0.165985	0.485989	0.418535	0.409002	0.40935	0.448798	0.529266	0.917274	0.542725	0.964102	col-64	0.302592	0.536359	-0.39959	0.301548	-0.75161	0.0660168	-0.559905	0.145538	-0.48498	0.202438	0.283109
WBGene00000641	col-65	13.677	13.5236	14.1594	20.4786	17.5992	18.5249	14.5528	12.2873	15.7196	55.2261	59.4406	58.578	80.1454	63.7374	77.8832	13.3204	14.4235	11.867	14.6897	13.4124	13.1199	23.4343	20.4433	21.6477	16.9335	15.5756	15.6184	54.0382	64.0979	72.7271	65.0086	90.3586	90.9225	12.7521	12.0295	13.1413	col-65	-0.00626862	0.980633	0.668127	2.44134e-05	0.224074	0.162209	2.2022	9.99956e-22	2.56346	1.51154e-24	-0.119552
WBGene00000642	col-66	17.5353	16.2133	16.7039	6.33777	6.86669	5.67577	6.82155	5.33296	5.79425	10.116	8.97051	9.77726	11.7386	11.0681	10.6645	18.4309	19.3601	17.101	15.5728	15.003	15.5395	7.06268	5.30517	6.01617	5.93766	4.53582	6.26676	9.31948	12.1486	12.9959	11.3476	19.2153	16.4406	13.8689	13.713	14.9095	col-66	-0.12918	0.371512	-1.33648	4.19186e-12	-1.47568	6.79656e-13	-0.434366	0.000717142	-0.00650842	0.956453	-0.118886
WBGene00000644	col-68	1.49361	1.72874	0.968863	0.657939	1.03484	0.800438	0.924161	0.528935	1.1934	1.35162	2.27323	1.97201	1.79504	1.82843	1.78958	1.20709	1.4906	1.24152	0.865706	0.979095	0.748663	0.940901	0.61317	0.889705	0.618471	1.04474	0.634603	1.97724	1.97334	1.75446	1.20253	1.86189	2.10623	0.633884	0.866543	1.43649	col-68	-0.65997	0.067195	-0.102178	0.783957	-0.210048	0.578389	1.14364	0.000174462	0.964045	0.00154553	0.103917
WBGene00000645	col-69	0.460357	0.338353	0.162898	0.69756	0.677087	0.836249	0.800072	0.528935	1.03484	1.9987	1.75342	1.57946	2.05412	1.85604	2.15354	0.473903	0.34637	0.22996	0.393691	0.473903	0.800072	0.718887	0.865706	0.921401	0.535399	0.589504	0.681719	1.53191	2.35914	1.9987	1.51299	2.10164	1.32088	0.633884	0.481072	0.208274	col-69	0.851349	0.112141	0.64728	0.0773475	0.176037	0.673174	1.8656	1.87824e-07	1.6046	5.21039e-06	-0.410026
WBGene00000646	H17B01.2	1.11013	1.81249	1.03719	1.85604	1.43649	1.58852	1.1665	0.881983	0.859874	3.05669	2.41302	2.90945	3.37387	2.81418	3.50422	1.45051	1.0242	1.41058	0.804734	0.769489	0.800072	1.11872	1.51875	1.82463	0.950956	0.548279	1.14158	1.75925	3.61574	2.447	2.88296	3.46354	4.26649	1.18035	0.607997	1.10376	H17B01.2	-0.691692	0.10032	0.881703	0.0130354	0.0882376	0.838206	1.65771	2.47569e-06	2.1419	4.70792e-09	0.226099
WBGene00000647	col-71	20.4125	20.5416	21.1934	57.9596	54.3142	57.8185	43.4663	38.3932	42.6231	213.639	222.681	221.91	257.459	231.957	251.091	19.1654	21.5988	20.1524	23.5983	20.3962	24.5928	66.6816	60.8933	64.4241	39.56	40.5062	41.8	175.204	258.795	253.406	199.437	269.81	252.282	18.9736	18.4573	19.7672	col-71	0.13782	0.505275	1.48872	4.56657e-15	0.833575	1.91824e-07	3.30767	1.25337e-29	3.38779	4.54545e-30	-0.257916
WBGene00000648	col-72	0.152226	0.162122	0.162898	0.0472232	0.179624	0.0881651	0.242724	0.0363543	0.12428	0.27257	0.27257	0.458111	0.271643	0.241761	0.146038	0.101029	0.22996	0.170549	0.128823	0.0860715	0.128823	0.0199193	0.237468	0.116295	0.242724	0.277541	0.210239	0.295578	0.298924	0.242724	0.307259	0.242724	0.242724	0.263611	0.18827	0.208274	col-72	-0.497732	0.551207	-0.458936	0.529536	1.10335	0.0666093	1.30287	0.0239374	1.22154	0.0353467	0.952171
WBGene00000649	col-73	75.798	71.6449	76.2383	138.896	136.549	137.799	117.93	108.797	119.039	436.709	450.992	447.484	485.888	455.358	477.26	64.5469	70.3509	69.2405	67.0325	66.0455	61.4118	163.331	143.06	154.319	110.935	106.033	110.132	409.45	515.435	506.35	409.083	463.34	468.519	58.2901	54.085	55.0592	col-73	-0.202214	0.0242162	1.24308	1.01306e-21	0.750785	1.63881e-13	2.87283	6.78008e-38	2.78379	3.08896e-37	-0.215754
WBGene00000650	col-74	2.12029	1.41596	2.13299	0.459575	0.592749	0.455647	0.563282	0.488127	0.496572	0.464535	0.240318	0.332335	0.604072	0.425064	0.335764	2.89517	3.03387	3.57515	1.49128	2.04187	1.50701	0.237468	0.38894	0.564028	0.411833	0.631435	0.324116	0.171229	0.332997	0.376594	0.276126	0.478288	0.211501	5.59367	3.95489	4.50834	col-74	-0.160041	0.579328	-2.15405	7.24541e-08	-1.92241	2.99109e-07	-2.58006	9.13353e-09	-2.45395	1.55383e-08	1.48081
WBGene00000651	col-75	0.152226	0.216921	0.162898	0.21404	0.426977	0.455647	0.29103	0.114679	0.338353	0.398726	0.27257	0.332335	0.357767	0.241761	0.396043	0.163876	0.101029	0.0403641	0.128823	0.0252066	0.0233042	0.237468	0.310633	0.310633	0.171229	0.0363543	0.165985	0.45526	0.480118	0.492236	0.211501	0.381961	0.27481	0.0881651	0.140189	0.0867638	col-75	-2.05062	0.0166596	2.7475	0.000231702	1.2571	0.121017	3.49131	2.80142e-06	2.73191	0.000224797	1.27496
WBGene00000652	col-76	26.2994	26.2209	26.569	6.93916	7.41672	6.80719	7.50218	6.70657	7.608	7.58023	7.98171	7.13589	6.88212	5.73362	6.14295	28.2446	27.2701	26.569	13.0773	14.0881	12.7601	9.43761	8.53744	9.3948	9.26986	8.6955	8.34269	8.77482	9.06296	10.0974	6.37726	7.24543	7.88421	9.6427	9.61004	9.884	col-76	-0.987388	1.77554e-19	-0.545019	3.30478e-09	-0.601952	3.8765e-10	-0.516605	9.42738e-09	-0.896808	9.57296e-15	-0.453352
WBGene00000653	col-77	19.818	20.7157	21.2564	65.4465	59.8439	62.8821	43.9579	39.636	45.7445	167.261	177.746	170.017	254.407	222.921	236.25	17.6756	17.2171	16.1268	22.3363	20.4891	22.3293	67.3005	64.2497	68.8389	42.447	46.4615	42.9877	139.211	171.223	169.705	189.72	230.834	206.876	17.8731	16.4977	15.0838	col-77	0.0759264	0.603352	1.62147	2.51429e-22	1.01752	2.48297e-14	2.87628	1.53518e-33	3.264	6.28149e-36	-0.39987
WBGene00000655	col-79	1.18035	1.33566	1.11229	2.78216	2.36377	2.13265	2.54545	1.92471	2.32094	7.31637	6.83165	7.88494	9.03024	8.90523	8.63608	1.53427	1.82843	1.90158	2.21949	2.40613	2.32062	3.33996	3.35776	3.64547	2.10623	2.35037	2.52901	8.61678	9.13928	10.3307	8.31344	10.3674	10.2382	2.14015	2.03853	1.29932	col-79	0.940337	0.000152762	0.573926	0.000852189	0.00492641	0.98084	2.01219	1.17232e-18	2.05108	5.3832e-19	-0.375795
WBGene00000656	col-80	1010.12	1078.18	1046	1003.27	925.664	934.512	747.545	741.086	750.325	435.49	496.056	456.911	741.086	755.896	771.141	1054.76	1067.86	1061.12	1178.71	1162.2	1187.75	956.139	1054.76	1021.72	968.043	821.693	930.201	311.873	251.464	330.506	888.559	919.782	991.815	1067.86	1021.72	1046	col-80	0.17143	0.00334166	-0.219696	5.5025e-05	-0.378963	1.32053e-09	-1.99067	4.608e-34	-0.335089	1.84861e-08	-0.170545
WBGene00000657	col-81	212.228	227.002	235.985	292.004	256.315	266.659	202.339	177.555	204.61	241.486	261.68	246.907	417.155	411.033	418.008	164.279	186.113	183.449	165.123	179.867	160.512	278.235	295.648	293.237	201.864	180.351	185.525	154.121	171.034	182.18	359.549	440.356	436.709	103.687	109.849	107.032	col-81	-0.4179	2.52847e-07	0.779673	4.20022e-16	0.167516	0.0156014	0.0034912	0.960811	1.28604	7.30126e-25	-0.655828
WBGene00000658	col-83	0.532178	0.338353	0.162898	0.500117	0.470065	0.530529	0.444176	0.282607	0.458794	0.30205	0.240318	0.145167	0.332997	0.175655	0.364182	0.339423	0.34637	0.22996	0.685113	0.530529	0.282607	0.311375	0.791923	0.630683	0.535399	0.589504	0.634603	0.206576	0.208274	0.242724	0.33976	0.242724	0.242724	0.567172	0.418535	0.319272	col-83	0.60208	0.260431	0.199178	0.62672	0.321037	0.423363	-1.0995	0.0206622	-0.786385	0.0798607	-0.14588
WBGene00000659	col-84	0.742666	0.752667	0.753384	0.33976	0.592749	0.336655	0.332997	0.40935	0.12428	0.30205	0.622652	0.626061	0.684372	0.550857	0.48667	0.279703	0.853307	0.852582	0.988951	0.704684	0.337458	0.311375	1.00426	0.604072	0.748321	1.55382	1.03257	0.295578	0.657939	0.492236	0.986654	1.05619	1.38464	0.775627	0.735525	0.627313	col-84	-0.279986	0.636395	-0.10562	0.831713	0.783996	0.0584795	-0.432559	0.37418	0.872178	0.029515	0.201904
WBGene00000660	col-85	9.42475	9.61839	10.9172	3.81754	4.892	4.37695	4.01621	3.59486	4.41294	3.05669	3.07506	3.31785	4.01621	3.74587	4.19087	10.1948	9.92349	10.5064	7.39643	7.42501	6.84664	3.8823	4.53989	5.21813	4.41224	4.2372	3.65422	2.43017	2.45252	3.28865	4.13442	5.06855	5.18163	10.2394	8.24921	10.2862	col-85	-0.465248	9.985e-05	-0.677311	1.1279e-06	-0.820228	4.17573e-08	-1.4206	4.66786e-13	-0.597526	7.43687e-06	0.402856
WBGene00000661	col-86	0.0302716	0.0986294	0.282607	0.171229	0.512905	0.175655	0.167179	0.114679	0.171229	0.240318	0.33976	0.111718	0.298924	0.241761	0.175655	0.614396	0.22996	0.290645	0.0227026	0.413346	0.55848	0.276126	0.237468	0.350184	0.211501	0.355278	0.242724	0.206576	0.171229	0.242724	0.211501	0.21319	0.146915	0.50178	0.675318	0.319272	col-86	0.879774	0.424927	0.710048	0.328617	0.599501	0.425939	0.23713	0.756259	0.11235	0.885438	1.45572
WBGene00000662	col-87	0.333991	0.403651	0.222761	0.500117	0.677087	0.414863	0.402938	0.40935	0.378995	0.426977	0.655331	0.458111	0.516854	0.493705	0.396043	0.614396	0.283356	0.22996	0.336655	0.353572	0.177916	0.461959	0.460357	0.488127	0.700371	0.355278	0.279703	0.390487	0.390487	0.772285	0.37516	0.722833	0.675318	0.50178	0.242724	0.267486	col-87	-0.1681	0.80461	0.76422	0.0799797	0.571695	0.208453	0.824932	0.052395	1.03669	0.0132952	0.207603
WBGene00000663	col-88	62.8821	64.2384	66.2143	70.2081	65.77	68.0042	49.0513	47.9043	48.806	52.8849	58.141	54.5802	90.1243	89.3701	88.5216	64.1557	69.8479	68.1674	65.4781	68.0042	63.8241	81.0915	79.9021	81.2144	65.9872	49.4361	61.4384	37.5762	38.4354	41.23	84.1975	104.048	101.439	57.8532	56.652	59.1372	col-88	0.0292104	0.760174	0.296242	1.97415e-05	-0.167999	0.0151002	-0.751612	3.87953e-14	0.548143	9.43963e-12	-0.184069
WBGene00000664	col-89	1.96954	2.41717	2.21834	2.24697	2.47027	1.979	2.39966	2.20759	2.79003	13.9151	17.6052	15.8321	11.0793	8.82737	9.30315	2.50912	2.6431	1.98489	1.97235	2.47674	1.69723	2.64421	2.74878	3.0863	2.73133	2.66667	2.25531	17.9236	20.3681	23.9798	13.0959	12.6834	12.4274	2.06242	1.67438	2.45322	col-89	-0.116129	0.718875	0.478418	0.0297237	0.328587	0.149063	3.34791	6.91728e-24	2.65313	1.38858e-19	0.0101862
WBGene00000665	col-90	8.29588	8.33089	8.6687	10.2802	11.4425	11.0718	11.6289	11.6052	11.9548	74.4802	82.3034	75.8556	59.4906	61.5071	58.0688	8.0896	7.03927	6.57023	7.51933	6.3914	7.72471	12.5948	12.3062	11.6261	12.8196	10.2445	12.1187	87.4711	107.017	103.222	66.3533	75.3401	75.3016	6.89569	5.23849	6.0405	col-90	-0.23021	0.19254	0.759836	6.5384e-07	0.700049	3.83569e-06	3.78201	2.44246e-33	3.32864	7.08651e-31	-0.25525
WBGene00000666	col-91	9.79008	10.4401	10.2248	19.821	17.6887	19.6096	16.0543	13.1588	14.6795	41.8107	40.7116	40.6299	57.7689	51.9148	53.5134	8.96258	7.57936	8.74721	10.9132	10.6676	9.90079	19.8432	20.3939	20.9118	14.3357	14.3504	13.9243	29.0882	33.4992	36.5492	49.5476	61.9938	60.2973	6.83091	5.99798	7.62696	col-91	0.047153	0.802116	0.958687	2.35305e-11	0.43777	0.000511267	1.6498	2.66813e-20	2.44255	1.00322e-27	-0.627709
WBGene00000667	col-92	25.8509	24.9461	25.6838	29.6975	25.5788	28.0524	25.6597	23.1605	26.5925	46.7255	53.0503	51.6546	80.9782	77.0936	78.0202	16.6355	20.2871	18.2688	19.8874	19.6155	18.2996	27.8549	29.728	26.8978	22.6084	24.0537	22.113	36.0145	34.4159	39.2857	58.9122	66.9973	56.6036	14.739	13.9598	13.266	col-92	-0.404727	0.000103592	0.547205	7.67984e-08	0.25077	0.00813671	0.923331	9.87502e-15	1.65588	5.16501e-25	-0.462266
WBGene00000668	col-93	834.904	877.23	899.159	718.754	681.795	705.151	528.326	543.381	569.511	266.659	314.088	282.436	508.962	510.531	520.421	812.366	847.363	782.688	808.651	829.774	789.711	637.81	628.358	603.857	543.381	532.29	508.962	144.989	146.076	167.513	406.843	499.523	463.34	691.614	714.569	685.36	col-93	-0.104499	0.0544585	-0.376879	1.76233e-10	-0.615957	8.82408e-17	-2.40754	4.27903e-38	-0.830901	1.08475e-21	-0.215231
WBGene00000669	col-94	31.2666	33.2192	32.8374	53.3804	46.1761	49.426	39.2156	46.3753	44.3239	59.1831	68.926	60.1446	86.1934	83.762	84.4602	28.2835	29.7007	27.737	38.015	35.2769	35.7515	49.908	54.5802	51.7585	45.1863	52.5416	48.109	54.5365	49.5206	56.5819	80.3191	89.8914	77.7362	32.7629	30.8059	29.0068	col-94	0.163785	0.0612152	0.51873	7.19429e-10	0.417489	1.76898e-07	0.557461	7.81387e-11	1.18303	8.77658e-23	-0.237107
WBGene00000670	col-95	171.465	180.351	180.351	128.246	114.29	123.202	161.586	179.419	182.86	116.713	124.249	116.317	117.415	103.845	119.225	199.943	219.243	209.234	179.79	166.088	157.231	149.116	132.516	138.65	195.772	171.818	176.491	88.6665	67.6779	93.5087	118.319	127.957	128.06	185.2	186.688	192.928	col-95	-0.0827808	0.325444	-0.259027	0.000317286	0.112815	0.100246	-1.02155	1.26767e-18	-0.425357	7.50925e-08	0.168863
WBGene00000671	col-96	78.8167	78.527	87.4711	71.0026	75.9572	69.4184	69.2524	65.9872	74.5221	80.076	88.9665	77.5959	96.1425	90.5172	93.7985	73.8152	81.506	80.6797	69.9047	68.2034	64.778	82.57	73.8266	72.0958	66.3799	57.735	58.1809	64.2017	53.8426	71.5094	77.3434	96.1854	95.7716	61.2882	61.0713	62.7543	col-96	-0.269865	0.00234754	0.169661	0.0327122	-0.156705	0.057677	-0.107058	0.180049	0.401876	1.76545e-06	-0.131656
WBGene00000672	col-97	15.0967	14.3577	14.5766	32.5937	32.8654	31.9419	26.9589	24.3519	29.8485	199.437	198.902	205.021	169.021	151.866	162.828	11.0702	13.2845	11.4229	15.3664	12.4601	14.0816	33.2728	29.9518	31.8277	22.9316	23.1792	23.9416	189.58	231.381	235.985	138.749	143.612	144.621	11.9436	10.549	11.606	col-97	-0.0763558	0.622119	1.18552	6.68036e-16	0.746337	2.79252e-09	3.96894	1.02064e-38	3.35399	1.83715e-35	-0.294088
WBGene00000673	col-98	487.411	518.828	515.435	361.994	367.858	350.915	327.276	294.788	329.598	409.083	449.845	443.785	458.101	477.26	464.697	442.568	485.888	468.519	499.523	532.29	497.961	397.849	381.065	373.517	373.517	326.122	342.604	341.826	326.122	396.619	462.063	553.886	564.937	371.734	416.114	404.765	col-98	0.00756382	0.934136	-0.408459	5.8474e-09	-0.55525	2.13399e-12	-0.52746	5.94031e-12	0.0422526	0.46566	-0.360212
WBGene00000674	col-99	9.73883	8.70461	9.22695	5.7736	5.1736	5.24017	4.45113	3.993	4.63614	5.52173	5.18644	5.65813	4.63121	5.60041	4.82591	9.41176	11.712	12.3157	9.35812	9.2717	9.19136	4.38201	5.3779	3.81841	4.48041	4.57068	4.62077	6.70496	7.08815	7.14278	5.15449	6.24185	6.04756	11.1537	11.4888	11.0864	col-99	0.00928863	0.950832	-1.04913	2.77154e-12	-1.02504	5.7617e-12	-0.410745	0.000113936	-0.678557	3.2377e-08	0.277653
WBGene00000675	col-101	755.896	847.363	785.796	217.515	233.618	216.983	215.827	222.124	227.544	51.1187	56.2054	54.9201	57.8255	70.6838	60.7277	779.724	821.693	771.141	678.563	672.546	674.74	173.412	173.125	174.63	227.002	226.227	222.681	28.6666	22.9256	30.4772	55.6612	65.3497	57.735	608.999	597.342	597.342	col-101	-0.236286	2.25298e-06	-1.95871	2.32732e-36	-1.58367	6.08159e-33	-4.63601	3.89639e-45	-3.50607	5.50428e-44	-0.167622
WBGene00000676	col-102	0.532178	0.278015	0.824973	0.500117	0.715795	0.488127	0.563282	0.330886	0.496572	1.53311	1.77775	1.38534	1.89209	1.72261	1.87946	0.101029	0.169188	0.0403641	0.232455	0.413346	0.390487	0.569568	0.908889	0.750979	0.571038	0.753384	0.993436	1.18399	1.58607	1.44549	1.35365	1.77775	2.10623	0.263611	0.18827	0.208274	col-102	-0.566756	0.265416	1.12426	0.00472742	1.17002	0.00337484	2.05881	2.56699e-07	2.35893	7.61523e-09	-0.619797
WBGene00000677	col-103	300.645	319.405	315.927	225.963	213.809	208.1	193.304	182.18	192.928	228.134	244.888	247.231	261.428	271.623	269.639	290.352	326.122	301.74	319.405	348.763	303.165	280.876	262.456	264.135	267.111	223.622	242.775	217.335	195.184	259.86	244.888	401.107	377.525	269.087	282.909	309.527	col-103	0.0516037	0.699258	-0.264836	0.00709303	-0.406582	8.56198e-05	-0.538425	7.10604e-07	0.0447869	0.63919	-0.173159
WBGene00000678	col-104	14.9317	12.7335	16.6532	28.5338	27.3401	27.7249	23.5983	17.2795	24.4423	118.871	125.61	118.061	117.748	104.957	114.07	11.3154	13.3528	12.9603	16.1131	13.1785	15.0731	28.7939	27.526	27.8847	21.7555	20.847	20.9529	108.641	130.128	141.707	94.7645	107.788	108.86	12.2079	11.0042	10.698	col-104	0.00523055	0.980544	0.929281	2.14251e-10	0.523379	7.81768e-05	3.09666	2.20318e-31	2.81351	1.58075e-29	-0.384862
WBGene00000679	col-105	0.152226	0.0302716	0.02949	0.0472232	0.179624	0.254832	0.118425	0.0860715	0.0436592	0.240318	0.482986	0.211501	0.418918	0.461959	0.364182	0.0302716	0.0298782	0.107747	0.128823	0.0252066	0.128823	0.0860715	0.0436592	0.237468	0.0436592	0.198294	0.119874	0.236758	0.357767	0.307259	0.276126	0.507214	0.305616	0.0881651	0.242724	0.0252066	col-105	0.539428	0.68076	0.36444	0.688456	0.437794	0.630838	1.98689	0.0075705	2.22572	0.00255911	0.123032
WBGene00000680	col-106	1054.76	1104.87	1091.74	852.532	877.23	847.363	779.724	782.688	779.724	562.36	592.157	574.921	691.614	732.245	705.151	1016.87	1085.53	1046	961.792	968.043	910.213	877.23	841.497	857.493	803.493	737.82	771.141	374.223	340.311	416.114	625.571	711.623	695.785	861.732	930.201	914.909	col-106	-0.195383	6.03836e-05	-0.140328	0.00148693	-0.296833	6.49311e-09	-1.33309	6.07962e-31	-0.484075	4.0496e-15	-0.0695678
WBGene00000681	col-107	13.3735	12.0169	14.1076	29.5788	28.1182	28.3251	22.1437	20.9562	24.2205	103.489	119.343	106.821	135.098	113.757	120.744	8.80766	11.1646	9.44818	13.375	13.2292	12.3054	37.8038	31.7877	31.8277	22.755	25.1216	22.3293	112.494	133.097	138.802	98.9103	137.449	125.579	11.0026	9.94509	9.99747	col-107	-0.0193782	0.938959	1.37825	1.50469e-13	0.85048	2.24802e-07	3.29949	2.30808e-29	3.20481	8.77032e-29	-0.330921
WBGene00000682	col-108	8.22096	9.04462	9.03888	13.6982	15.4163	13.9259	12.8361	12.083	13.3504	52.0891	50.8678	46.5949	56.294	44.4143	46.8546	7.94425	7.95741	8.28876	8.33629	8.68955	8.07638	15.4198	15.8234	15.517	11.3211	10.6229	11.1806	40.0505	57.9278	63.1139	53.7527	61.3724	65.5439	7.25218	7.68805	6.71449	col-108	-0.0666114	0.802452	0.898001	8.28152e-07	0.400147	0.024283	2.65575	3.46094e-23	2.84316	1.85663e-24	-0.214703
WBGene00000683	col-109	11.4493	11.2842	11.1375	19.1616	19.5427	18.7087	20.2602	15.9197	19.6557	166.717	169.505	162.97	128.137	104.71	116.143	8.0896	10.9168	9.39918	12.3344	9.06214	10.2394	22.3736	21.3479	20.7093	15.3517	17.2647	16.5654	159.621	188.21	190.349	95.1183	107.66	106.937	10.4859	7.74329	7.92841	col-109	-0.110185	0.588108	1.03725	3.31558e-10	0.646665	2.07927e-05	4.09564	1.87954e-34	3.30072	2.51904e-30	-0.276313
WBGene00000684	col-110	6.89757	5.40485	5.50113	2.90491	3.09446	2.7855	2.43227	2.89081	2.829	7.58023	9.05979	8.01084	10.1297	10.089	9.72281	5.1959	6.04683	4.81898	3.67588	3.89785	4.47952	3.73062	3.32415	3.0863	2.47674	2.70258	2.49849	8.98993	11.0681	11.9237	7.52169	10.4926	10.01	3.29821	3.29126	3.66532	col-110	-0.558849	0.00061361	-0.248503	0.131952	-0.646709	0.000438138	1.40278	1.07802e-14	1.20697	2.27595e-12	-0.229986
WBGene00000685	col-111	4.57622	5.48993	5.41685	6.74785	7.45258	7.56032	6.44544	5.56253	6.97706	41.6539	44.1347	45.4833	49.0877	38.4407	41.2413	4.76579	5.54702	5.84125	6.3098	5.21205	5.41306	9.14779	7.37224	6.48882	7.57863	6.40666	6.30785	51.6466	66.7338	63.4075	33.9022	44.2187	39.6948	4.95208	5.49536	5.35337	col-111	0.129239	0.632924	0.432687	0.0197513	0.260902	0.175803	3.42056	3.70062e-27	2.79483	2.57621e-23	-0.0964619
WBGene00000687	col-113	4.8478	4.64115	5.05953	7.15476	7.1766	6.99094	9.41176	7.82458	8.83466	184.028	194.662	185.2	78.6604	67.4519	73.0428	3.52457	5.33296	4.81898	5.78758	4.66005	4.23497	6.82262	6.88056	7.18817	7.41277	8.50959	7.56732	267.512	283.271	285.518	90.3963	86.8051	89.2417	5.59367	4.64984	4.90505	col-113	0.00165106	0.995085	0.520922	0.000711094	0.687769	1.24014e-05	5.84376	1.05114e-40	4.19399	1.69225e-34	0.0533852
WBGene00000689	col-115	1.808	2.34242	1.74205	4.88309	3.49426	4.27503	2.98014	2.47813	3.47714	12.2217	11.7196	12.408	18.465	14.2531	15.6666	0.923721	1.90292	0.852582	2.15509	2.90342	2.05783	4.5097	4.77521	4.59719	3.62865	3.50669	3.28865	11.2055	16.1982	13.5037	15.4582	17.7399	16.4406	0.775627	1.0545	1.17006	col-115	0.267916	0.42037	0.980741	2.43532e-05	0.566604	0.0152455	2.52395	1.10447e-17	2.81699	1.24742e-19	-1.25064
WBGene00000690	col-116	0.963385	0.610211	0.753384	0.994153	0.912908	0.952536	1.31507	0.851177	0.941763	0.721877	0.688305	0.689018	0.629745	0.726813	0.690588	1.36851	1.57313	1.41058	1.97235	1.75446	2.81087	0.979095	0.941763	0.820994	1.32157	1.04474	1.25756	0.758599	0.801759	0.651147	0.724628	0.803068	0.698922	2.72235	2.03853	1.7927	col-116	1.48531	1.42887e-07	-1.22759	6.01331e-07	-0.828501	0.000106705	-1.53926	2.03558e-08	-1.52653	2.3224e-08	0.0114916
WBGene00000691	col-117	12.3216	12.6116	12.7631	18.6209	20.8726	18.4031	18.4815	15.0509	18.1492	60.7747	64.4142	60.6035	72.5358	60.1944	68.9402	8.7439	10.37	10.2944	10.781	9.46542	9.43912	22.2106	19.7154	20.7093	15.2322	16.3693	13.3222	53.0945	64.4241	69.7712	58.8062	74.7936	71.0551	8.56819	6.66636	7.04441	col-117	-0.347318	0.0420124	1.07832	1.4087e-10	0.595329	9.32245e-05	2.65095	5.61691e-26	2.78051	7.12393e-27	-0.419511
WBGene00000692	col-118	23.3331	22.5434	23.1493	32.3691	33.4916	32.9991	29.9499	28.4395	30.6331	63.1334	72.8168	65.6979	68.8635	64.2849	67.4883	19.8767	19.8677	19.1196	23.1187	22.1268	21.5239	38.9776	37.0317	37.9983	27.4657	27.817	27.0918	63.7187	68.4055	71.1561	64.0903	68.4055	66.0363	20.4125	19.0261	18.6138	col-118	-0.0484187	0.570794	0.772182	1.35625e-17	0.303551	6.47289e-06	1.60534	2.74229e-31	1.57219	7.40042e-31	-0.202244
WBGene00000693	col-119	1113.64	1162.2	1104.87	1172.1	1028.18	1078.18	925.664	1134.14	972.787	597.342	640.153	611.311	899.159	866.536	857.493	1239.82	1147.28	1152.72	1250.76	1385.79	1320.29	1134.14	1147.28	1096.95	1250.76	1218.26	1195.17	458.101	454.696	547.076	956.139	1003.27	1078.18	1113.64	1162.2	1195.17	col-119	0.226127	0.00100792	-0.227028	0.000299827	-0.10986	0.0711647	-1.44262	2.16661e-26	-0.381949	3.71008e-08	-0.188378
WBGene00000694	col-120	8.03511	8.95249	9.22695	20.1038	16.6949	18.155	13.0724	13.3081	11.2035	35.5176	40.0696	38.8172	70.3728	60.5294	65.4869	6.99214	7.57936	6.6926	8.7784	9.36692	8.56674	20.4318	18.5048	18.9195	10.4891	11.2812	12.3371	19.8052	32.4566	26.1103	50.8199	58.8542	56.8814	5.66701	5.86679	5.54771	col-120	0.0287407	0.900864	1.11467	2.73398e-11	0.350446	0.0178549	1.52472	3.24676e-16	2.63854	2.79905e-26	-0.64445
WBGene00000695	col-121	2.36235	2.65622	1.82187	0.577117	0.179624	0.414863	0.604072	0.368264	0.458794	0.109487	0.30205	0.332335	0.240318	0.493705	0.335764	3.20571	3.8982	3.49572	1.75925	1.03945	1.31037	0.495095	0.644507	0.564028	0.374415	0.396043	0.851177	0.328005	0.390487	0.683414	0.441914	0.381961	0.493705	3.75218	3.83211	3.2434	col-121	-0.751839	0.00398852	-1.24479	0.000295139	-1.41522	9.4325e-05	-1.5914	2.45823e-05	-1.61493	2.13792e-05	1.4278
WBGene00000696	col-122	950.636	1038.71	1003.27	857.493	821.693	817.274	714.569	732.245	747.545	508.962	539.983	532.29	603.857	598.955	606.563	910.213	997.584	919.782	861.732	857.493	866.536	744.1	759.673	764.512	711.623	681.795	698.765	337.582	307.812	365.679	539.983	571.597	553.886	702.274	741.086	714.569	col-122	-0.209862	1.61653e-06	-0.189072	3.95351e-06	-0.305791	9.39219e-11	-1.35824	1.30852e-33	-0.635059	2.46743e-21	-0.261305
WBGene00000697	col-123	0.272106	0.542725	0.282607	0.0888743	0.269914	0.254832	0.167179	0.206576	0.171229	0.0860715	0.0860715	0.111718	0.144301	0.0860715	0.175655	0.218222	0.413346	0.107747	0.624069	0.195942	0.337458	0.0448162	0.38894	0.350184	0.337458	0.0860715	0.402938	0.270374	0.171229	0.242724	0.276126	0.478288	0.175655	0.633884	0.300611	0.319272	col-123	-0.00581947	0.994994	-0.919104	0.153453	-0.605761	0.335903	-0.625152	0.299985	-0.277088	0.634474	0.187746
WBGene00000698	col-124	1444.46	1531.94	1575.02	1444.46	1444.46	1444.46	997.584	1003.27	1016.87	543.381	564.937	545.173	857.493	919.782	919.782	1333.54	1413.55	1371.22	1551.74	1628.41	1511.86	1286.53	1286.53	1250.76	1046	961.792	1021.72	313.603	285.951	363.641	753.064	904.78	972.787	1286.53	1320.29	1385.79	col-124	0.0441748	0.509902	-0.294644	3.6481e-07	-0.631351	5.561e-16	-2.29075	4.08372e-36	-0.842402	1.24355e-20	-0.232913
WBGene00000699	col-125	44.3239	42.8573	45.3025	102.014	95.7108	96.2815	84.2407	73.7202	83.4166	283.271	283.622	271.312	332.586	282.909	314.624	35.2827	38.8029	39.3535	41.8189	40.4664	38.6514	111.58	102.97	102.168	80.2459	70.8555	71.5781	237.324	292.698	307.393	264.97	311.873	289.984	37.0317	35.7953	35.2224	col-125	-0.131914	0.265195	1.38855	1.3955e-20	0.879109	3.88091e-13	2.78356	6.46462e-34	2.83898	2.95995e-34	-0.162093
WBGene00000700	col-126	0.272106	0.162122	0.33976	0.618103	0.592749	0.689018	0.882345	0.881983	0.669307	1.38312	1.17519	1.38534	1.4168	1.09425	1.03719	0.401226	0.554796	0.290645	0.500117	0.353572	0.444176	0.873729	0.830354	0.630683	0.659433	0.476104	0.402938	1.21226	1.14078	1.2847	1.41154	1.83029	1.20253	0.208985	0.18827	0.0867638	col-126	0.796633	0.0989269	0.847744	0.0104538	0.229188	0.540702	1.49999	4.77516e-06	1.76845	1.19502e-07	-1.50741
WBGene00000701	col-127	0.742666	0.752667	0.403281	0.803068	0.715795	0.724988	0.63627	0.809679	0.986654	1.08889	1.32088	1.51581	1.76666	1.43329	1.71572	0.279703	0.34637	0.418535	0.336655	0.473903	0.282607	0.911797	1.11296	0.676049	0.782738	0.589504	0.717279	1.30493	1.23207	1.3495	1.20253	1.66767	1.35298	0.263611	0.481072	0.319272	col-127	-0.774261	0.0594361	1.30917	0.000179369	0.958386	0.00692514	1.86269	1.62779e-07	1.96989	3.95821e-08	-0.0523043
WBGene00000702	col-128	0.742666	0.951664	0.33976	1.30327	1.55736	1.42345	0.924161	1.07754	1.23678	2.96699	2.76446	2.64765	5.18003	3.53359	4.02951	0.923721	1.09982	0.775627	0.500117	0.530529	0.984561	1.59128	1.21097	1.21097	1.25342	0.711495	1.36535	3.94231	4.19087	4.40264	4.07389	4.30173	4.26649	0.917274	0.418535	0.627313	col-128	0.0396285	0.947018	1.05331	0.00162092	0.740366	0.0310797	2.70727	6.02233e-13	2.72047	5.0749e-13	-0.0382676
WBGene00000703	col-129	224.377	228.134	236.25	273.545	240.387	246.074	188.523	186.853	190.349	247.231	279.555	259.266	446.412	439.209	439.209	177.609	181.738	184.35	186.393	193.304	190.737	287.081	291.179	276.346	206.607	205.98	194.799	188.352	200.093	194.106	403.937	435.49	437.895	111.146	127.351	121.189	col-129	-0.271754	7.81989e-07	0.583019	2.38108e-17	0.0901843	0.0562507	0.0300397	0.518922	1.16216	1.1512e-29	-0.667488
WBGene00000704	col-130	8.62433	8.3893	9.09971	21.2353	19.7187	18.3633	15.7923	11.9115	15.3145	72.651	79.1888	73.8956	91.4437	80.8167	85.4356	7.25288	7.19912	6.88174	9.47729	8.2919	8.02767	25.6625	21.0385	22.1076	15.3517	18.2878	16.3268	82.446	99.18	99.6516	75.7164	94.789	88.8686	10.1589	7.84207	8.60017	col-130	-0.0205068	0.935296	1.41399	5.83435e-14	0.95376	1.3912e-08	3.445	2.46788e-30	3.32711	1.18532e-29	0.0399449
WBGene00000705	col-131	0.152226	0.338353	0.753384	1.031	0.512905	0.76093	0.63627	0.488127	0.707021	2.08984	2.27323	2.32317	3.33912	2.50757	3.16483	0.279703	0.34637	0.22996	0.448798	0.353572	0.444176	0.873729	1.38394	0.955456	0.458111	0.832948	0.599968	3.18923	3.99706	3.24943	3.03631	3.77367	3.24828	0.37516	0.418535	0.492236	col-131	0.287984	0.635816	1.34513	0.000367733	0.566772	0.164126	3.06635	5.4351e-13	3.01475	9.76003e-13	0.0442218
WBGene00000706	col-132	0.0925065	0.162122	0.476104	0.300611	0.512905	0.21404	0.118425	0.330886	0.378995	0.240318	0.27257	0.271643	0.211501	0.211501	0.241761	0.218222	0.283356	0.351112	0.279227	0.413346	0.495833	0.276126	0.310633	0.276126	0.293821	0.198294	0.242724	0.328005	0.171229	0.409002	0.37516	0.114679	0.404897	0.50178	0.675318	0.149215	col-132	1.0019	0.145113	-0.42424	0.438781	-0.672328	0.236582	-0.438827	0.407481	-0.571106	0.289339	-0.0589659
WBGene00000707	col-133	310.597	311.141	329.028	318.853	319.983	314.088	271.623	247.808	271.623	289.984	304.154	279.555	423.487	416.114	417.155	296.203	322.677	320.367	295.648	296.203	279.555	395.711	311.873	335.523	295.421	268.575	255.83	197.64	198.902	213.511	344.026	421.125	397.233	257.137	257.828	256.792	col-133	-0.125716	0.0863934	0.252741	0.000105572	-0.0901315	0.164477	-0.51479	1.12542e-10	0.410974	8.09374e-09	-0.174691
WBGene00000708	col-135	78.527	80.5284	81.506	18.8495	15.8958	16.0309	24.9885	25.9709	24.8148	22.8541	16.2936	21.7254	19.8501	18.5668	20.01	86.7628	91.5683	92.1699	35.7124	42.0754	38.243	20.2133	20.1197	18.4899	22.2043	20.434	20.3373	15.9166	13.6185	19.1353	18.4925	21.8303	24.4247	43.3173	43.8462	50.3293	col-135	-1.05494	6.93408e-18	-0.977988	5.62752e-14	-0.879625	1.14478e-12	-1.26408	4.22767e-17	-0.847815	1.94405e-12	0.244613
WBGene00000709	col-136	1.6487	1.88722	1.58572	2.62255	2.47027	2.43299	2.69278	1.99558	2.46127	4.99185	4.36492	4.57224	5.67798	4.61394	5.70546	1.13364	1.33225	1.32704	1.31377	1.49279	1.03865	2.23718	2.49963	1.86189	1.39832	1.50883	1.52547	2.57859	2.74113	3.17948	4.17271	3.77367	4.21564	0.775627	1.20288	1.23635	col-136	-0.425338	0.112388	0.78455	0.000490386	0.219871	0.368833	1.15443	5.17033e-07	1.67538	1.63662e-11	-0.274188
WBGene00000710	col-137	173.288	190.179	193.096	142.703	143.479	137.19	120.048	111.608	128.318	121.189	123.1	119.249	172.625	170.017	168.023	175.633	184.645	174.414	163.117	163.748	146.716	148.235	144.687	140.994	131.198	112.032	120.602	81.6977	80.0276	92.8362	149.444	173.288	160.292	141.608	131.159	133.432	col-137	-0.233104	0.000274106	-0.124658	0.0311441	-0.38153	1.88615e-08	-0.896909	1.43453e-19	0.0276226	0.628261	-0.220341
WBGene00000711	col-138	13.9259	14.0456	14.251	38.9776	34.5213	33.6373	25.3125	21.0566	24.8698	129.661	140.01	138.012	164.935	146.716	153.971	10.7485	14.2158	14.0609	15.6666	12.7347	14.3577	36.3922	33.0549	30.8848	23.4093	23.046	23.8295	95.3077	138.378	146.25	105.475	147.78	136.028	13.0707	10.2321	10.5258	col-138	0.0130573	0.966551	1.23248	1.23315e-09	0.722092	0.000123162	3.13178	4.78193e-25	3.17719	2.66768e-25	-0.341312
WBGene00000712	col-139	282.909	289.046	288.586	346.335	310.03	322.677	254.407	224.139	252.79	327.826	350.181	335.849	539.983	515.435	526.845	222.124	237.001	234.132	226.227	237.001	224.377	380.167	375.188	362.833	261.428	248.22	250.438	224.845	227.002	252.452	452.088	502.954	497.961	135.63	156.103	143.16	col-139	-0.323999	7.955e-08	0.701651	3.35347e-19	0.144614	0.00461207	0.0330079	0.509606	1.07811	5.23842e-27	-0.662982
WBGene00000713	col-140	1687.1	1895.15	1861.76	1895.15	1789.37	1861.76	1653.95	1742.77	1742.77	1239.82	1295.22	1261.45	1605.28	1687.1	1628.41	1687.1	1789.37	1628.41	2021.85	2048.58	1993.69	1895.15	1838.99	1924.11	1861.76	1769.48	1742.77	1096.95	950.636	1033.1	1465.17	1687.1	1551.74	1628.41	1687.1	1653.95	col-140	0.157436	0.00397267	-0.100119	0.0380739	-0.174801	0.000481631	-0.979426	3.48868e-24	-0.368796	3.33738e-10	-0.287286
WBGene00000714	col-141	18.9715	19.7879	19.7296	13.6982	12.3127	13.5912	12.7311	12.6941	13.5311	9.52771	11.5227	11.2046	14.7406	14.5134	12.958	18.0261	18.0163	16.9314	16.9512	17.7167	18.6855	12.3157	12.2751	12.0802	12.0901	10.7368	11.5921	6.54877	7.64526	8.8991	12.8836	15.4639	15.6858	14.6116	15.0818	14.0568	col-141	-0.133449	0.135706	-0.539829	2.38431e-08	-0.632976	8.15443e-10	-1.21825	2.63101e-17	-0.281639	0.000631014	-0.285721
WBGene00000715	col-142	184.759	197.473	203.824	177.555	169.505	169.449	156.241	158.978	171.034	128.958	144.829	130.95	188.625	184.645	188.352	156.916	183.746	162.828	181.119	181.402	174.822	176.375	169.705	167.027	161.746	155.55	155.113	91.5087	85.6039	101.029	168.972	192.928	180.203	124.498	128.871	122.637	col-142	-0.124171	0.0367347	-0.0667503	0.207452	-0.185873	0.000671136	-0.953164	4.98213e-22	0.0107662	0.838449	-0.5152
WBGene00000716	col-143	443.785	480.413	474.312	322.677	331.98	315.927	316.53	329.028	341.826	166.911	193.096	169.562	234.765	237.001	242.185	508.962	555.921	520.421	477.26	475.577	460.744	347.067	330.803	333.311	392.308	375.945	375.188	110.362	90.3586	116.174	246.239	283.82	255.123	440.356	431.922	437.895	col-143	0.016171	0.827202	-0.483457	9.76122e-13	-0.30611	1.29006e-07	-2.16537	2.22336e-35	-0.850787	5.11177e-21	-0.109463
WBGene00000717	col-144	20.669	19.1487	21.4807	50.4789	48.1004	48.9068	43.8062	37.3151	39.3438	128.214	144	126.324	145.527	133.747	148.313	17.1509	18.6607	17.7089	20.4815	21.1416	21.0255	53.9985	51.6466	54.9588	36.882	37.0197	36.1511	119.803	143.109	141.082	153.473	171.158	158.422	18.7465	17.897	18.5668	col-144	0.0329737	0.817899	1.35778	6.66466e-21	0.812891	1.69914e-12	2.68449	3.97078e-34	2.9454	7.25833e-36	-0.182475
WBGene00000718	col-145	11.1171	10.698	11.4264	17.4137	16.8632	15.2397	14.5049	12.7949	13.2838	61.4563	57.2526	55.4783	57.091	48.6876	54.0661	7.75867	8.54614	9.17206	9.53047	9.02424	8.44745	14.8937	14.718	15.1829	11.9452	11.3246	12.156	46.23	52.3713	57.735	49.3884	57.3357	56.2826	7.69932	6.16838	7.92841	col-145	-0.301098	0.044053	0.731859	1.44682e-07	0.392815	0.00292652	2.5293	1.57003e-27	2.59231	5.60195e-28	-0.315991
WBGene00000719	col-146	46.0617	50.4291	53.2017	55.034	55.1038	55.8669	46.4238	41.3691	44.7187	67.257	67.6046	69.9899	88.1819	85.9952	88.3245	48.4593	54.1529	52.0241	53.0598	49.9526	49.4101	58.9017	66.8406	63.3427	55.7244	45.5393	46.0842	48.2374	52.6878	64.1142	91.5683	108.923	107.788	48.6065	48.9228	46.7255	col-146	0.0279644	0.807435	0.309742	0.000102183	-0.0544781	0.51122	0.105099	0.169001	1.01234	6.42613e-19	-0.0790187
WBGene00000720	col-147	72.3935	77.3638	83.2175	90.5172	88.5625	89.1447	81.9824	77.8525	86.7833	103.866	116.585	109.743	141.707	145.448	149.937	68.4954	79.6161	73.2816	76.7071	77.5959	72.7099	114.221	102.561	106.161	93.2288	81.9232	85.4908	83.5985	83.7501	100.488	140.211	163.331	163.625	62.522	65.576	62.1215	col-147	-0.0355666	0.711305	0.507612	2.69714e-10	0.197742	0.00426055	0.23367	0.000688563	1.03796	3.11444e-21	-0.254982
WBGene00000721	col-148	0.152226	0.338353	0.33976	0.37969	0.269914	0.21404	0.402938	0.368264	0.171229	0.464535	0.33976	0.361708	0.546868	0.78568	0.607997	0.163876	0.101029	0.170549	0.500117	0.0860715	0.128823	0.311375	0.310633	0.276126	0.127291	0.0363543	0.402938	0.353572	0.271643	0.179624	0.532924	0.478288	0.305616	0.151012	0.242724	0.267486	col-148	-0.552528	0.465059	0.75635	0.193167	-0.523693	0.455216	0.54614	0.348473	1.27114	0.0188278	0.27389
WBGene00000722	col-149	30.7336	29.8924	29.6291	11.6052	11.0692	11.1111	12.558	12.1217	12.9399	11.7386	14.8888	11.2459	16.3065	14.8072	16.6156	28.5819	27.1197	28.5338	20.7938	20.9496	22.1022	11.2146	12.9947	11.1824	12.3592	12.3	13.1936	10.3912	10.1129	13.347	13.5107	18.7374	16.5671	16.0744	15.2016	15.8958	col-149	-0.499817	1.00581e-07	-0.854199	2.6644e-12	-0.754368	6.8754e-11	-0.926358	2.73501e-13	-0.399879	1.63641e-05	-0.4365
WBGene00000723	col-150	14.8756	14.5678	15.9368	6.71719	6.89944	6.27469	7.35375	6.34609	6.77203	13.1641	12.3014	13.3921	12.226	11.8846	12.958	14.9239	14.8655	14.155	11.4555	10.6167	11.802	6.91096	6.08249	7.05123	6.41373	5.87046	6.22808	13.0887	13.7488	14.5231	12.8836	13.9738	14.0041	8.62512	8.39763	7.43751	col-150	-0.42222	3.04033e-06	-0.758582	5.48711e-11	-0.871228	2.33005e-12	0.288231	0.000349874	0.270883	0.000737379	-0.471126
WBGene00000724	col-151	0.211501	0.162122	0.0959023	0.171229	0.0925065	0.175655	0.210239	0.0363543	0.171229	0.338353	0.423349	0.298924	0.271643	0.175655	0.2735	0.101029	0.283356	0.418535	0.393691	0.195942	0.0860715	0.0860715	0.237468	0.116295	0.211501	0.277541	0.119874	0.353572	0.44918	0.33976	0.33976	0.242724	0.305616	0.0881651	0.18827	0.0252066	col-151	0.337554	0.713504	-0.494048	0.476206	0.0277228	0.968856	1.0074	0.0687799	0.641619	0.266268	-1.32919
WBGene00000725	col-152	0.815057	0.542725	0.403281	1.48756	1.10449	1.03484	1.12099	0.881983	0.496572	2.60735	3.01048	3.31785	4.41294	3.00235	3.55651	0.689018	0.413346	0.22996	0.279227	0.63627	0.232455	1.44812	1.21097	1.03484	1.02787	0.900872	0.681719	2.78962	2.84646	3.03631	3.23269	2.70187	3.13765	0.37516	0.0233042	0.426977	col-152	-0.703741	0.287381	1.8189	0.00027471	1.31083	0.0106147	3.06271	4.23916e-09	3.12448	2.42554e-09	-1.15531
WBGene00000726	col-153	10.0208	11.1148	10.0108	8.33469	8.58594	9.19221	8.79124	8.29267	8.48389	7.87685	7.78793	7.64238	7.83906	8.68608	8.82701	10.2406	9.03024	8.62512	10.1011	9.78426	9.01791	10.0525	8.12464	9.11028	9.13545	10.659	9.40779	7.69342	7.8881	8.34148	10.5798	10.1282	11.212	10.2394	9.09495	9.38281	col-153	-0.1077	0.299345	-0.0868266	0.328992	0.0132149	0.889292	-0.27205	0.00270772	0.143623	0.0840411	-0.00942266
WBGene00000727	col-154	0.152226	0.542725	0.33976	0.500117	0.305616	0.530529	0.563282	0.368264	0.624069	1.56504	1.23407	1.60484	1.22754	1.05856	1.11756	0.339423	0.22996	0.290645	0.336655	0.195942	0.337458	0.422555	0.644507	0.418535	0.411833	0.277541	0.402938	1.68566	1.75008	2.16206	1.17519	1.09425	1.25943	0.263611	0.140189	0.374415	col-154	-0.111314	0.873461	0.785738	0.0715899	0.349816	0.4643	2.72107	5.87512e-10	2.06196	8.77361e-07	-0.22837
WBGene00000728	col-155	13.9259	13.3222	14.1594	13.7321	14.0256	14.3897	11.6724	11.4146	12.5715	21.3182	21.7997	20.2222	18.9947	20.2814	18.7061	12.8365	13.0152	12.8332	13.8253	14.4035	14.7469	12.777	13.3803	13.4529	12.6055	11.3246	12.3371	22.3605	20.5345	24.487	18.7841	23.5502	23.668	13.5107	12.3678	11.8502	col-155	0.0536085	0.679248	-0.117539	0.223267	-0.24589	0.0128195	0.645649	4.35817e-10	0.611187	2.01085e-09	-0.189387
WBGene00000729	col-156	2.51171	3.10443	2.59368	4.71915	6.04246	5.02867	4.1655	2.92565	3.51792	6.75739	6.70458	6.80719	12.543	8.34148	10.8007	2.27242	2.956	2.07438	3.05599	3.6478	2.88296	5.5015	5.25934	6.41108	3.8244	3.64361	4.29439	3.97442	3.88517	5.33144	10.9168	12.6396	10.8446	1.77353	1.89697	1.6487	col-156	0.222846	0.379489	0.842826	6.15364e-06	0.298862	0.113202	0.452264	0.0123945	1.84677	4.35357e-16	-0.84495
WBGene00000730	col-157	3.18088	3.85082	3.20948	3.43995	3.09446	4.2153	2.79561	2.28745	2.89448	5.6095	6.09095	6.45414	8.16914	6.63185	7.45705	2.81418	1.979	2.66157	3.17879	2.18882	3.53359	3.78609	3.83555	3.78528	2.47674	2.80017	2.6695	5.10315	6.72729	6.01044	7.2728	9.12606	7.13747	2.28931	1.8261	1.72532	col-157	-0.225971	0.290354	0.387159	0.0243895	-0.136148	0.484266	1.02322	1.57679e-08	1.42274	6.49189e-13	-0.589183
WBGene00000731	col-158	5.48546	5.54879	5.6436	0.37969	0.550857	0.488127	0.444176	0.607997	0.624069	0.464535	0.398726	0.361708	0.332997	0.633884	0.48667	4.70224	3.98678	4.96603	1.83029	3.19254	2.81087	0.838378	1.65131	1.14191	1.2183	2.24438	1.41224	0.546868	0.56751	0.492236	1.55184	1.75148	1.1554	2.14015	3.43995	3.04378	col-158	-1.12871	1.51177e-06	-1.12583	0.000200953	-0.696238	0.00963209	-2.24962	1.62681e-07	-0.795895	0.00341758	0.148751
WBGene00000732	col-159	329.028	366.63	396.619	391.408	415.014	390.226	343.346	314.088	357.866	286.691	299.274	282.909	452.088	430.553	445.001	289.984	315.249	323.772	297.475	327.276	302.38	381.065	392.308	385.675	328.502	290.352	317.415	162.712	155.55	191.089	348.13	429.5	439.209	290.352	233.618	257.459	col-159	-0.233477	0.00457787	0.323241	2.51675e-05	0.0134546	0.868271	-0.868572	2.63866e-15	0.385765	9.2586e-07	-0.251054
WBGene00000733	col-160	633.005	691.614	695.785	904.78	871.851	857.493	705.151	722.493	741.086	501.051	571.597	515.435	861.732	899.159	904.78	611.311	674.74	659.356	755.896	789.711	744.1	857.493	945.995	899.159	847.363	817.274	829.774	340.987	303.646	373.517	841.497	934.512	961.792	646.158	625.571	621.08	col-160	0.181431	0.00236969	0.238497	1.37208e-05	0.123822	0.0180284	-1.17391	1.67933e-25	0.255919	3.51276e-06	-0.274384
WBGene00000734	col-161	8.40972	6.94856	6.50468	11.2529	12.3421	11.5643	10.1784	7.69507	9.80205	18.5843	20.5301	19.2066	34.0969	29.206	33.2882	5.0521	5.4078	5.46702	6.87905	6.32674	6.14878	12.9702	11.9385	10.7485	7.35842	8.11746	8.13422	11.4425	14.9108	16.8135	23.3023	32.3766	32.54	3.75218	4.79611	4.35093	col-161	-0.168946	0.455497	0.87899	8.16947e-07	0.286859	0.104336	1.14071	1.01033e-09	2.17293	6.8588e-20	-0.591241
WBGene00000735	col-162	2.75243	3.99484	2.75243	5.66701	4.31977	5.52478	3.39145	3.64099	3.65964	7.89697	8.5485	8.03864	13.7568	11.9713	12.3198	2.27242	2.21949	2.40251	3.85518	2.59104	3.13765	5.89541	5.23015	4.89664	3.53035	3.77926	3.79826	6.00034	7.81589	7.39725	10.4261	13.8203	10.2382	1.32157	1.67438	1.23635	col-162	0.0166355	0.957581	0.756272	5.92838e-05	0.231241	0.240719	1.15623	5.78852e-09	1.85213	8.56819e-16	-1.17263
WBGene00000736	col-163	0.396043	0.278015	0.162898	0.418535	0.269914	0.21404	0.0860715	0.241761	0.418535	0.338353	0.33976	0.516854	0.240318	0.339423	0.573158	0.101029	0.22996	0.170549	0.336655	0.242724	0.390487	0.389712	0.53615	0.237468	0.293821	0.237468	0.242724	0.390487	0.418535	0.307259	0.441914	0.665017	0.404897	0.208985	0.18827	0.374415	col-163	0.276273	0.681015	0.212752	0.657923	-0.304507	0.55661	0.218218	0.633817	0.632774	0.138283	-0.37177
WBGene00000738	col-165	1.26037	0.278015	0.615769	0.25924	0.221217	0.133584	0.210239	0.282607	0.0860715	0.143957	0.535399	0.332335	0.48667	0.241761	0.335764	1.8683	1.0242	1.65955	0.448798	1.03945	0.800072	0.311375	0.200882	0.0860715	0.411833	0.355278	0.402938	0.328005	0.390487	0.409002	0.307259	0.448798	0.432575	4.17526	1.89697	3.80022	col-165	0.263376	0.691469	-2.03828	0.0026189	-0.887706	0.103308	-0.944528	0.0774202	-0.882337	0.0955464	2.11142
WBGene00000739	col-166	15.2345	15.7623	16.9314	22.277	24.7271	21.4048	22.8461	20.6837	25.442	86.8269	82.8712	83.0131	70.1527	62.3562	70.3728	13.713	17.3959	15.2807	18.3688	17.2196	17.0835	27.26	26.1561	27.4939	27.0362	18.4734	21.8569	85.9501	79.915	102.803	76.8252	97.0389	85.9318	16.3637	16.6266	15.3357	col-166	0.136864	0.404685	0.619707	1.56261e-06	0.338097	0.00645161	2.34331	7.30349e-27	2.29637	1.85841e-26	-0.124305
WBGene00000740	col-167	10.4172	10.4401	11.2984	17.9285	16.9238	15.7288	15.1072	12.3344	15.0967	53.1049	55.295	53.4246	57.4615	47.877	57.5673	7.06451	9.38019	7.48411	9.63849	10.4819	9.01791	16.3637	17.4275	17.0509	12.4601	10.2126	11.7326	45.4759	52.3713	62.785	50.0605	65.0765	53.7713	6.58872	6.99214	6.26058	col-167	-0.143734	0.4796	0.805291	5.61632e-07	0.237421	0.134071	2.45282	5.2663e-24	2.52878	1.4385e-24	-0.553189
WBGene00000741	col-168	2.58852	3.03387	3.12851	3.91574	4.06057	4.5899	3.7758	2.64728	3.93815	7.73103	8.33555	6.96876	8.59774	7.98171	9.04722	1.36851	2.39052	2.23099	1.69677	1.82843	1.84919	3.03631	2.67195	2.67018	2.80449	2.17837	2.06083	5.47778	5.78557	8.58216	6.13257	9.77128	8.14198	2.78927	1.46245	1.57946	col-168	-0.699337	0.0234119	0.638978	0.0202713	0.37785	0.192354	1.85571	2.24431e-10	2.1363	2.31264e-12	0.056553
WBGene00000742	col-169	26.8675	25.0971	27.6349	52.2358	53.0739	49.5557	47.4436	38.1056	47.2523	145.448	153.88	143.664	143.848	130.895	137.482	18.6855	24.5148	22.1022	23.5983	24.554	25.1567	57.1564	53.6682	56.9893	43.5832	33.6313	39.2156	132.342	146.877	167.379	130.552	181.402	163.448	22.0933	22.7017	21.2037	col-169	-0.118072	0.476652	1.19469	3.80435e-14	0.659766	8.60302e-07	2.60073	4.19137e-28	2.68416	1.12376e-28	-0.151608
WBGene00000743	col-170	5.42631	6.15113	5.6436	5.48921	5.87116	5.86409	5.3779	5.14529	5.15928	13.6674	15.4038	14.0324	12.507	12.6873	13.2243	4.0791	5.4078	4.00842	6.12076	5.90138	5.92506	7.39534	6.25229	6.86863	5.32021	4.50011	5.71285	15.1072	15.3605	16.2828	15.2826	19.6122	17.8587	3.97946	5.94138	3.8764	col-170	0.0613922	0.745188	0.189817	0.142113	-0.215305	0.121973	1.38068	6.94971e-17	1.54797	6.90021e-19	-0.408018
WBGene00000745	col-172	0.669307	0.338353	0.546403	1.10413	1.24456	1.27615	0.957102	0.685113	0.986654	2.50757	3.61445	3.45863	3.70534	3.88675	4.11635	0.614396	0.413346	0.852582	0.750038	0.841059	0.495833	1.48594	1.41765	1.48125	1.70521	0.973809	1.10449	2.54455	4.09551	3.53359	3.99706	4.96834	4.09124	0.707021	0.866543	0.492236	col-172	0.446072	0.406944	1.10595	0.0014907	0.850223	0.016754	2.29284	5.18649e-10	2.67327	3.85422e-12	-0.0176016
WBGene00000746	col-173	2.12029	2.72593	1.979	4.25427	4.19934	4.92621	4.25427	3.31751	3.8602	19.9816	20.0354	21.7254	19.5191	18.3971	20.7988	1.06067	1.74039	1.24152	2.78962	1.49279	2.32062	5.06232	4.9387	4.01621	3.55651	3.36187	4.52306	22.1289	28.2723	28.2943	20.6418	22.0242	21.2076	2.72235	1.75148	2.30169	col-173	-0.0814204	0.82	1.1261	1.27659e-06	0.828463	0.000289361	3.61324	1.74314e-24	3.32102	6.61561e-23	0.0617998
WBGene00000747	col-174	0.742666	1.18035	0.824973	0.657939	0.78568	0.993436	0.63627	0.685113	0.707021	2.033	3.29126	2.88046	3.16483	2.01794	2.85233	0.689018	1.18035	1.08483	0.685113	0.413346	0.55848	1.37905	1.27872	1.34811	0.700371	0.900872	0.599968	2.31504	3.79711	3.47849	2.75542	3.10944	2.45989	0.43405	0.356993	0.627313	col-174	-0.73115	0.0968896	1.30346	0.000370488	0.419872	0.300432	2.53175	1.19949e-10	2.35275	1.10576e-09	-0.234048
WBGene00000748	col-175	12.3718	11.2842	12.4983	26.239	25.3423	25.8509	18.7087	18.1428	17.9595	107.017	116.47	111.128	132.179	119.772	121.616	9.24854	11.8	10.126	12.8917	11.8337	12.6966	27.6244	25.7247	26.8978	16.5499	21.097	20.1513	97.2556	119.898	113.254	98.6761	114.044	109.495	10.1589	8.29627	10.1829	col-175	0.0502153	0.770335	1.10097	2.4324e-14	0.62042	4.63609e-07	3.13776	8.45566e-34	3.10439	1.48343e-33	-0.391322
WBGene00000749	col-176	51.0603	49.8414	52.8621	69.0144	65.9738	67.5242	63.6167	57.58	62.8467	139.477	137.963	136.72	141.326	135.545	142.797	46.3285	51.3416	47.084	53.2698	54.1395	48.9228	82.4321	82.6281	80.6197	68.5811	60.7822	63.1039	133.245	137.587	158.766	153.785	209.893	178.308	47.1763	49.908	48.6004	col-176	0.0229533	0.855981	0.653471	4.27016e-11	0.299515	0.000445666	1.45552	4.21219e-24	1.78327	7.38315e-28	-0.100793
WBGene00000750	col-177	1.26037	1.18035	1.11229	0.933149	1.66767	1.49023	2.0662	1.32088	1.38763	2.12097	2.55865	2.41682	2.10657	2.31504	2.30169	0.923721	1.41287	1.58414	0.988951	1.11049	1.84919	1.63249	1.55888	1.625	1.70521	1.26466	1.32793	2.34242	2.90573	2.28863	1.979	2.28415	2.25774	1.24891	0.866543	0.55848	col-177	0.0982289	0.800672	0.342133	0.17607	0.165321	0.542271	0.979872	4.82791e-05	0.776441	0.00118739	-0.581921
WBGene00000751	col-178	1033.1	1085.53	1067.86	956.139	883.39	888.559	785.796	834.904	829.774	418.008	453.498	420.108	611.311	643.381	617.327	1085.53	1046	1054.76	1096.95	1085.53	1078.18	950.636	978.466	961.792	888.559	871.851	888.559	280.407	249.783	287.537	543.381	621.08	619.055	930.201	978.466	940.489	col-178	0.0334696	0.498586	-0.173712	2.02654e-05	-0.299754	2.24653e-10	-1.9981	2.41056e-39	-0.8732	2.96035e-26	-0.194946
WBGene00000752	col-179	218.261	238.521	235.721	294.788	297.959	283.271	227.002	227.301	237.001	90.1078	99.9876	92.3932	180.7	210.6	197.64	215.827	226.227	222.681	299.782	282.436	280.169	327.826	318.335	318.853	266.268	253.711	261.68	48.9148	42.5108	49.908	160.982	188.523	182.18	209.893	216.498	220.328	col-179	0.316979	1.59783e-07	0.162749	0.00105156	-0.141422	0.00498714	-2.61215	1.49053e-37	-0.70043	1.86849e-18	-0.414841
WBGene00000753	col-180	33.9723	30.8059	34.928	54.266	57.4205	56.613	46.3904	42.6627	50.3435	144.779	146.716	146.936	145.675	128.871	137.841	28.0592	32.3932	30.5968	30.2641	33.9022	29.6521	66.5786	64.5924	64.5574	51.5247	41.459	47.0509	126.347	127.456	177.264	147.919	195.249	181.738	27.0009	29.0468	29.5216	col-180	-0.0881968	0.595791	1.06325	6.63589e-13	0.574599	6.24839e-06	2.18394	2.45737e-25	2.47674	1.08176e-27	-0.13145
WBGene00000754	col-181	1333.54	1493.25	1493.25	1078.18	1061.12	1028.18	914.909	914.909	945.995	665.03	708.612	669.933	829.774	904.78	888.559	1493.25	1493.25	1511.86	1295.22	1273.52	1273.52	1046	1033.1	1046	1033.1	1021.72	1028.18	491.923	412.163	497.961	759.673	857.493	857.493	1187.75	1239.82	1250.76	col-181	-0.16708	0.00084611	-0.298034	1.29306e-08	-0.317592	3.25364e-09	-1.45963	9.77157e-32	-0.63704	1.36993e-18	-0.0632473
WBGene00000755	col-182	1.3495	1.88722	1.03719	3.99706	3.77847	3.91098	3.66459	3.64099	4.10761	31.4443	34.2986	35.4626	27.6147	19.7704	22.8073	1.62042	1.74039	1.74768	2.72751	1.43141	1.69723	4.14794	3.35776	3.9303	3.2434	3.50669	3.73975	39.6682	44.3043	54.1747	22.1628	27.526	27.8914	1.90724	1.67438	2.73249	col-182	0.441829	0.327942	1.0156	0.000781783	0.894341	0.00335583	4.60372	1.40946e-23	3.77547	5.11026e-20	0.132363
WBGene00000756	col-183	90.4584	99.2029	100.817	79.4664	82.57	83.201	64.0226	67.2293	69.9531	38.3455	42.4611	36.3827	61.8688	62.8572	63.5886	81.4061	90.9024	91.6554	84.2127	82.1066	80.0577	84.4248	72.9022	77.465	65.8092	66.1382	65.9738	22.1807	20.5737	22.7746	50.131	66.5943	60.8849	79.0666	79.4069	76.3123	col-183	-0.236201	0.00072723	-0.0717978	0.262599	-0.315638	6.65347e-06	-1.91167	2.62499e-27	-0.481966	8.19712e-10	-0.0694322
WBGene00000757	col-184	764.512	829.774	794.11	667.499	659.356	672.546	573.186	592.157	598.955	456.911	487.411	474.312	528.326	562.36	541.69	789.711	825.439	755.896	722.493	695.785	711.623	597.342	574.921	574.921	526.845	543.381	551.859	335.196	287.537	348.763	485.888	504.903	478.853	611.311	608.999	592.157	col-184	-0.164617	0.000898779	-0.285808	2.77391e-08	-0.39302	9.58729e-12	-1.13722	7.03813e-28	-0.535518	4.02186e-16	-0.23279
WBGene00000759	col-186	2.58852	2.11557	2.75243	2.87559	3.23233	3.58461	3.87607	2.51712	2.89448	5.99291	6.00975	6.03865	6.00304	5.16178	5.37396	2.81418	3.11368	2.15127	1.90418	2.65341	2.1314	2.99956	3.32415	3.17514	2.25016	2.21311	2.39052	4.31425	5.54954	6.87003	4.88916	5.39981	6.45414	1.61787	1.59931	1.03719	col-186	-0.161468	0.565144	0.518442	0.010672	0.0480824	0.839272	1.31084	1.42154e-09	1.32776	9.83529e-10	-0.668006
WBGene00000760	col-187	0.272106	0.0986294	0.403281	0.21404	0.305616	0.046004	0.167179	0.161349	0.12428	0.338353	0.535399	0.396043	0.455647	0.303254	0.364182	0.473903	0.34637	0.351112	0.0860715	0.298924	0.444176	0.0860715	0.119874	0.237468	0.171229	0.0860715	0.119874	0.353572	0.504952	0.376594	0.276126	0.414863	0.305616	0.316994	0.418535	0.319272	col-187	0.0265912	0.976461	-0.740918	0.240449	-0.898006	0.166725	0.852084	0.0889468	0.538015	0.301887	0.629837
WBGene00000761	coq-1	37.9938	35.4426	36.6474	29.6291	30.1313	26.3241	24.9416	24.3519	25.0717	16.6355	19.532	17.0022	18.1652	20.4594	21.3833	34.66	35.2186	32.6117	86.9736	84.4983	83.1322	44.0794	48.0649	46.959	42.9325	41.9126	41.7337	19.6795	18.7668	18.0917	26.08	23.4343	22.1268	28.3554	30.3866	29.6975	coq-1	1.20997	1.71815e-26	-0.872815	1.68497e-22	-1.00809	2.13789e-24	-2.17156	9.74805e-35	-1.83244	6.90578e-33	-1.52589
WBGene00000762	coq-2	30.4208	29.4314	29.3386	22.7596	26.9035	23.6475	23.3913	25.6926	24.8148	22.7503	21.7527	22.3694	25.961	22.9017	23.8688	26.7772	26.7346	28.0986	32.6047	33.7996	34.5849	29.4499	26.7896	26.6341	27.7249	27.3818	27.6516	26.406	24.1064	26.5113	24.5865	26.2209	23.5279	30.7431	32.3638	32.0134	coq-2	0.178982	0.00535259	-0.286316	4.78547e-06	-0.286823	5.04671e-06	-0.39176	8.44434e-09	-0.443141	4.56132e-10	-0.0863434
WBGene00000763	coq-3	21.7527	21.1472	23.5158	20.434	22.1076	19.7852	23.5234	21.0566	21.5335	24.1094	23.5158	20.6754	20.875	21.7908	22.4892	21.7089	20.202	21.0356	22.6225	24.6213	24.6706	19.6256	22.1561	21.153	18.7332	20.3681	21.4232	22.5591	21.0356	26.1103	19.1616	21.8303	21.091	21.7338	21.9554	20.462	coq-3	0.115127	0.206728	-0.19307	0.0128947	-0.249765	0.00173787	-0.0497529	0.507035	-0.213205	0.00580442	-0.164311
WBGene00000764	coq-4	18.6028	16.7117	18.3948	12.9042	13.6404	12.4983	13.8641	14.8474	14.3399	10.432	10.3912	9.64809	11.042	10.9721	9.48876	18.1428	17.8093	18.37	21.8303	22.3885	23.0034	16.4601	13.8451	14.432	14.1126	13.9412	14.718	11.8861	11.8202	10.8421	8.9944	10.1996	10.01	21.0356	19.4893	19.7374	coq-4	0.325087	8.66984e-06	-0.59108	3.08456e-12	-0.652328	2.65312e-13	-0.961258	1.875e-18	-1.20473	2.58097e-21	-0.158089
WBGene00000765	coq-5	53.7154	49.5811	52.7247	31.5758	33.8945	31.3496	33.8033	35.9325	33.5689	20.0976	20.3221	17.7805	19.5191	20.8703	17.9285	51.0884	50.2615	52.188	59.918	59.8676	58.0247	40.2312	38.7351	38.8503	39.0399	41.3284	38.7164	19.7615	19.0072	21.3602	20.5993	20.1729	21.8805	44.7776	47.6875	47.877	coq-5	0.189279	0.00046763	-0.59385	4.62084e-16	-0.578804	1.42845e-15	-1.56575	1.18978e-29	-1.50558	3.84455e-29	-0.341964
WBGene00000766	coq-6	36.0905	36.4983	37.7261	30.6948	30.2641	30.192	30.726	32.4053	33.6373	31.2715	30.0407	28.4449	30.3042	28.1375	26.379	37.264	37.9055	36.7839	42.629	41.3568	41.3863	29.6345	31.0435	31.6387	31.2506	33.6877	31.9663	32.9799	33.3719	29.7934	30.8161	28.7704	28.9181	36.4547	38.0712	36.3717	coq-6	0.184724	0.00291566	-0.441964	2.0554e-10	-0.372136	1.41341e-08	-0.384639	5.11033e-09	-0.502904	5.68661e-12	-0.177177
WBGene00000767	coq-8	87.9645	83.2912	90.0169	77.9007	79.9591	80.0577	79.6161	81.7144	81.5166	48.9587	50.2006	48.5342	55.5915	56.5253	55.8061	81.6977	76.8252	78.2935	131.459	127.025	130.59	90.5388	87.9645	91.2856	84.2534	91.1855	90.1243	44.3185	49.3357	43.3443	56.7109	54.4761	52.8454	74.7621	82.0384	77.0807	coq-8	0.575099	1.03115e-18	-0.528237	2.74058e-18	-0.55168	9.7304e-19	-1.50807	1.85546e-34	-1.24648	1.05053e-31	-0.735228
WBGene00000768	cor-1	19.3249	18.3745	18.1873	17.0022	16.6649	16.8403	14.671	13.2113	14.8576	12.2217	15.6344	14.2827	13.5727	15.8939	16.0871	18.5343	18.0655	16.9314	20.1729	20.1755	19.2001	18.1412	17.8353	16.6421	16.3348	16.9826	14.4153	13.1372	10.6103	11.633	15.6412	17.7399	15.8882	18.1117	19.1314	18.5668	cor-1	0.0916555	0.352712	-0.17908	0.0265158	-0.322213	0.000176757	-0.75624	1.03123e-11	-0.275389	0.000895051	-0.0935651
WBGene00000770	cpb-1	44.3776	44.472	45.7623	90.7983	86.8793	92.7078	80.3781	75.867	80.9196	117.153	107.68	108.892	109.743	107.261	116.644	44.1347	45.0577	48.4867	52.5416	51.3336	52.4754	85.2957	90.0335	91.4437	80.5417	82.6457	82.3525	110.199	114.479	115.069	117.785	116.859	120.374	50.029	52.4508	51.9326	cpb-1	0.216049	7.21698e-05	0.770267	1.76844e-22	0.651173	1.99656e-19	1.1195	1.23847e-29	1.18309	1.20456e-30	-0.0182372
WBGene00000771	cpb-2	8.16352	8.95249	6.9774	28.9298	27.26	28.6079	22.5556	21.3367	21.562	30.8792	30.7494	32.5812	33.2192	30.1096	32.7172	6.80639	7.38134	7.29331	10.6033	8.80884	9.55902	28.1399	25.507	24.5288	21.6477	20.9023	19.3879	26.6144	23.2382	22.3439	26.2958	24.8952	22.7193	8.06715	7.63148	8.52694	cpb-2	0.269164	0.0302555	1.43393	6.60322e-21	1.09888	3.77241e-16	1.31744	1.23885e-19	1.35281	4.22838e-20	-0.255354
WBGene00000772	cpb-3	202.093	205.488	199.685	146.817	146.209	145.994	156.627	161.469	157.091	99.3443	89.3701	91.0435	99.89	93.2288	100.135	199.766	210.066	207.37	204.61	200.291	208.461	123.776	132.896	132.482	144.239	152.887	145.834	85.2372	89.2417	84.1131	87.8406	91.751	93.1172	201.481	203.917	203.645	cpb-3	0.014305	0.771653	-0.656974	5.82565e-23	-0.469818	1.20825e-17	-1.24633	1.60847e-33	-1.16964	1.67642e-32	-0.0100195
WBGene00000773	cpf-1	73.1849	72.4058	73.363	44.9867	47.2363	43.6168	48.5754	49.1994	49.7137	32.5453	29.577	30.5133	31.9462	32.1821	32.6318	72.1989	73.7686	75.9052	74.1208	74.7503	71.632	46.1887	42.4611	43.9465	47.3856	45.34	51.6385	29.9518	30.1143	29.7934	30.2867	28.4059	30.8352	71.632	73.0428	68.9118	cpf-1	0.00996418	0.879129	-0.734382	3.48442e-20	-0.612957	1.9792e-17	-1.29484	1.27897e-28	-1.301	1.19001e-28	-0.0461549
WBGene00000774	cpf-2	20.579	20.1865	19.8071	16.2	15.1329	15.1236	18.9163	17.8587	16.7236	12.0817	13.0562	14.1747	11.647	12.7205	12.274	21.3367	22.084	19.709	22.6713	23.4166	21.1677	14.4289	14.9388	14.5476	17.0621	15.3503	14.3738	12.274	11.2842	12.7042	11.2669	12.0192	12.377	23.1154	22.0447	24.7713	cpf-2	0.149903	0.0542	-0.613851	2.03374e-11	-0.526003	1.06376e-09	-0.891697	5.65436e-16	-0.915141	2.7456e-16	0.0558451
WBGene00000775	cpin-1	12.558	15.0559	13.189	6.6606	6.65675	7.29114	7.94274	9.7148	8.11517	8.83706	10.8243	10.6182	8.79206	9.85423	8.37779	13.003	13.2342	14.2158	12.2225	11.6425	12.9355	7.54777	8.53744	8.80884	7.35842	8.82664	8.21719	11.0914	11.0217	9.10431	8.48198	7.79719	8.20481	10.409	10.1438	10.4718	cpin-1	-0.146024	0.179754	-0.56576	6.11364e-07	-0.5953	2.68231e-07	-0.241929	0.0121758	-0.587301	2.79031e-07	-0.245064
WBGene00000776	cpl-1	1359.33	1385.79	1413.55	725.77	728.892	732.245	789.711	825.439	825.439	669.933	674.74	657.199	594.839	551.859	564.937	1444.46	1465.17	1465.17	866.536	852.532	841.497	508.962	506.35	511.813	600.982	571.597	553.886	606.563	555.921	584.619	526.845	537.97	530.371	1134.14	1202.52	1147.28	cpl-1	-0.699567	9.90972e-27	-0.745557	3.5601e-27	-0.569365	1.30685e-22	-0.552307	1.22025e-22	-0.682697	4.41525e-26	0.443879
WBGene00000777	cpn-1	136.949	132.448	143.479	213.809	224.139	222.375	226.227	223.894	239.583	273.141	282.436	271.623	264.652	275.539	263.128	139.67	138.896	148	147.474	157.638	153.971	208.461	189.282	199.603	196.408	191.236	192.108	260.382	264.811	256.005	237.99	243.068	237.486	168.719	162.369	166.492	cpn-1	0.153305	0.000655983	0.379228	1.46528e-13	0.337119	7.05977e-12	0.767333	3.05682e-25	0.646772	3.2891e-22	0.116541
WBGene00000778	cpn-2	4.27315	4.20783	4.91872	2.62255	2.57939	2.66667	2.94143	2.55648	2.42569	4.69897	5.59487	5.49999	4.78236	4.08146	4.45484	4.70224	4.95251	4.64984	3.23446	3.70278	3.59442	2.75378	2.74878	2.99077	2.73133	2.7333	2.63595	5.5863	6.20075	6.37762	4.36535	4.19934	4.41574	4.35202	3.63902	4.08304	cpn-2	-0.346095	0.00813498	-0.309134	0.0177159	-0.376485	0.00487222	0.786438	1.25797e-09	0.303675	0.00910759	0.195767
WBGene00000779	cpn-3	440.356	435.49	457.506	466.201	491.923	484.604	424.617	413.124	423.487	299.782	302.129	297.475	321.561	338.903	322.677	464.697	445.001	462.063	404.765	421.125	414.103	475.577	471.636	456.021	460.744	446.412	447.484	200.885	171.53	212.691	273.141	311.141	309.527	437.895	378.32	403.937	cpn-3	-0.104575	0.048475	0.17838	0.000180783	0.127611	0.00631754	-1.08923	2.57286e-26	-0.474729	9.96417e-14	-0.0256199
WBGene00000780	cpn-4	60.4636	55.882	59.8753	82.9019	83.6108	83.5642	82.5205	77.9007	79.0666	105.238	97.6129	97.6129	90.0516	92.8776	85.3508	56.8814	51.1376	57.6126	58.3074	53.0314	57.9359	76.4359	80.2679	83.1846	68.7701	68.1923	63.7187	82.9731	73.9096	77.8229	83.2366	80.9782	81.4557	50.6464	51.2848	47.6661	cpn-4	-0.0585045	0.396096	0.503483	3.70322e-13	0.246058	1.75321e-05	0.471249	2.40143e-12	0.538638	3.0466e-14	-0.177622
WBGene00000781	cpr-1	528.326	553.886	541.69	112.244	115.531	112.336	109.717	116.956	120.534	56.3481	56.3024	52.2509	42.4291	39.4565	39.0906	497.961	643.381	579.697	68.2034	65.62	65.6353	113.661	106.139	114.221	114.197	115.794	105.151	62.1008	77.613	71.5615	31.5444	56.1806	41.3568	92.057	100.653	95.9367	cpr-1	-3.02527	5.03765e-33	0.743284	3.02528e-10	0.747625	3.02844e-10	0.0771948	0.447742	-0.668003	1.01744e-07	0.532462
WBGene00000782	cpr-2	0.272106	0.278015	0.403281	0.657939	0.99272	0.836249	0.682457	0.564028	0.624069	1.05619	0.918372	0.919864	0.917729	0.860581	1.09653	0.163876	0.169188	0.170549	0.279227	0.242724	0.232455	0.979095	0.493705	0.604072	0.912908	0.711495	0.634603	1.48193	2.11403	1.38598	0.641285	1.3001	0.916819	0.775627	0.607997	0.830354	cpr-2	-0.317532	0.595547	1.40412	0.000565359	1.56971	0.000122212	2.70206	3.42902e-10	1.86617	4.47805e-06	1.54523
WBGene00000783	cpr-3	8.71932	9.30315	10.1796	600.982	569.511	589.963	569.511	551.859	549.391	517.017	537.97	530.371	534.129	577.289	546.124	9.89076	8.44245	10.0123	22.474	20.0044	21.7386	747.545	722.493	737.82	592.157	555.921	567.347	598.955	619.055	606.563	691.614	648.76	685.36	36.5041	35.4369	35.4201	cpr-3	1.18843	6.4141e-15	5.10516	8.40027e-48	4.74071	1.56843e-46	4.83008	1.23045e-47	4.98055	3.87819e-48	0.743081
WBGene00000784	cpr-4	214.54	218.781	221.233	899.159	899.159	925.664	829.774	794.11	808.651	808.651	782.688	789.711	698.765	782.688	737.82	197.473	219.454	216.267	40.3322	41.3568	40.7116	945.995	940.489	934.512	834.904	829.774	779.724	621.08	667.499	623.066	559.847	646.158	571.597	187.804	175.633	180.49	cpr-4	-2.41885	4.65058e-35	4.52658	1.15377e-47	4.31918	1.56843e-46	3.96439	5.78425e-46	3.85734	2.06327e-45	2.15135
WBGene00000785	cpr-5	121.861	110.501	126.552	376.676	399.135	381.065	324.274	313.603	333.311	172.068	167.513	154.177	173.206	180.203	174.822	71.8776	85.0542	79.5541	456.911	448.712	443.785	617.327	608.999	594.839	597.342	614.103	574.921	141.082	161.919	156.627	139.67	194.799	162.651	681.795	651.35	633.005	cpr-5	1.91286	2.16779e-30	0.432475	1.17739e-10	0.404276	8.73415e-10	-1.55616	1.57929e-28	-1.45405	1.81605e-27	0.542502
WBGene00000786	cpr-6	940.489	950.636	934.512	541.69	567.347	555.921	648.76	672.546	657.199	325.404	311.873	322.677	283.82	291.773	286.691	984.724	934.512	930.201	237.648	243.068	239.969	390.226	357.16	357.16	404.765	385.675	405.74	225.378	238.651	241.136	182.926	197.38	184.702	353.43	356.544	352.128	cpr-6	-1.97116	6.20989e-43	0.61481	2.34838e-22	0.730659	3.72143e-25	-0.0319875	0.372167	-0.351898	4.29492e-13	0.559518
WBGene00000787	cps-6	43.1511	42.3496	42.4985	53.0219	52.6086	53.2698	52.6206	53.8995	52.5867	67.5318	70.3388	68.926	70.6047	67.6779	64.8583	43.0318	41.0321	42.7018	68.7842	69.724	65.2354	75.8132	67.945	68.5542	63.9114	64.1348	60.5925	74.4236	77.0083	75.0104	70.4145	71.0739	70.2696	54.5009	54.2134	53.3926	cps-6	0.670084	1.00404e-19	0.0582241	0.139541	-0.111046	0.00619047	0.152806	0.000142405	0.0562151	0.144657	-0.329277
WBGene00000788	cpz-1	508.962	496.056	502.954	115.701	116.317	115.794	115.701	123.1	119.898	159.496	160.062	164.585	157.892	144.524	149.069	525.117	549.391	534.129	111.192	113.193	109.717	105.263	105.982	102.826	105.129	96.7612	104.127	177.663	163.557	179.355	143.479	147.325	149.163	165.021	166.969	168.314	cpz-1	-2.17428	3.21395e-43	-0.0891991	0.0248876	-0.127555	0.00174311	0.638712	5.21564e-22	0.397022	2.4657e-14	0.582575
WBGene00000789	cpz-2	57.8961	55.1676	54.1638	120.35	113.421	119.649	112.866	115.424	111.146	148.807	149.937	155.821	142.752	150.361	140.211	54.7598	51.2929	56.4375	60.9537	59.0758	59.1274	157.83	152.834	152.504	139.477	132.738	130.59	177.9	174.926	168.023	140.788	142.181	138.511	70.2434	75.36	71.5947	cpz-2	0.0997965	0.0515694	1.37029	7.78533e-34	1.16844	1.19088e-30	1.53938	1.77569e-36	1.23431	2.90608e-32	0.277277
WBGene00000792	crb-1	15.3621	12.4072	14.4555	11.4853	12.6476	11.8502	12.6885	10.1983	11.8407	14.9162	15.7778	17.1279	16.0064	16.6448	17.456	15.4198	16.1066	15.7196	13.872	14.6472	12.8069	10.6498	12.5334	12.5618	11.0431	10.8618	12.2202	18.861	17.0949	19.912	19.5516	20.0075	19.0082	16.591	15.6666	15.4382	crb-1	-0.027456	0.825974	-0.211448	0.0174355	-0.276037	0.00253235	0.434271	8.71838e-07	0.504843	2.97623e-08	0.208309
WBGene00000793	crh-1	27.5028	28.8088	26.8567	29.1949	28.3134	27.9878	28.872	27.7642	29.0214	29.1976	27.8054	29.9316	26.1476	26.838	28.8692	28.9002	31.613	28.8476	28.9426	25.2547	27.1431	24.2065	24.8098	25.8481	26.5404	26.569	29.3827	36.5611	33.2488	38.4821	37.0447	36.51	39.1357	34.1492	35.0116	33.5857	crh-1	-0.0337408	0.707021	-0.117972	0.0744372	0.0209178	0.766095	0.412551	7.25231e-09	0.471957	1.9231e-10	0.339105
WBGene00000794	crn-1	116.987	113.287	113.482	69.3453	68.8054	66.4307	77.6739	78.2571	75.798	51.2311	54.093	50.1189	56.2617	54.4173	52.8538	114.591	109.333	115.069	110.253	115.171	109.398	73.8956	65.4579	65.8878	78.5409	78.3648	70.9342	47.183	49.3884	47.077	44.1682	49.1239	47.1016	114.134	109.428	109.592	crn-1	-0.0382031	0.480721	-0.70796	1.40968e-20	-0.556637	6.72093e-17	-1.22085	4.73768e-29	-1.255	2.02376e-29	-0.00709712
WBGene00000795	crn-2	19.2337	18.2975	19.6795	39.8449	43.3173	42.8964	39.939	37.8107	38.5028	45.8802	49.7615	44.9335	39.9264	44.9816	40.7034	21.4154	18.7501	20.3611	20.699	20.2389	19.7615	48.9068	51.2208	51.3999	42.447	38.3932	40.4602	49.7764	54.3142	56.1881	44.7696	46.5465	43.9503	23.2391	22.6556	23.6866	crn-2	0.0858287	0.34299	1.3197	2.56222e-25	0.997856	4.63413e-20	1.39921	8.62663e-27	1.15586	3.5212e-23	0.197032
WBGene00000796	crn-3	129.961	125.892	124.471	102.775	98.279	98.279	102.406	108.969	102.085	87.9472	84.4793	88.2852	88.4567	90.8645	88.4251	117.044	114.796	117.469	121.538	124.7	123.512	97.9198	96.953	106.24	101.053	106.085	104.735	91.751	92.672	89.1232	91.7272	85.2033	90.995	121.275	117.469	116.317	crn-3	-0.0405237	0.363145	-0.297414	4.80038e-11	-0.245813	7.21452e-09	-0.434891	3.32094e-16	-0.46539	3.46218e-17	-0.0586202
WBGene00000797	crn-4	16.6088	16.3895	17.5186	12.9042	13.6073	14.1362	17.2196	16.648	15.9521	12.9788	11.8283	13.8745	11.2746	11.915	12.0593	18.8849	19.8359	18.0971	16.6972	17.3959	16.1235	10.4504	10.8546	10.0593	12.878	13.4266	12.7387	13.2227	14.4209	13.4787	11.5158	9.68116	10.601	17.0261	17.3905	16.89	crn-4	-0.00863085	0.930745	-0.679042	4.90958e-13	-0.362792	1.08912e-06	-0.288596	3.70662e-05	-0.66203	8.00969e-13	0.031533
WBGene00000798	crn-5	13.8737	13.9974	14.7402	6.87003	7.3852	6.58494	7.1906	8.08175	8.11517	8.02767	6.45196	7.01768	6.54758	6.04961	6.281	13.5202	14.9195	15.0517	14.4571	15.4354	16.2851	7.06268	7.10439	7.12536	8.42361	8.99519	7.90678	9.2838	8.40333	7.83906	7.2728	7.83343	6.67139	15.2355	13.6432	14.7203	crn-5	0.114807	0.178624	-1.11515	1.84118e-17	-0.866893	2.25829e-14	-0.856984	1.79964e-14	-1.08581	2.70086e-17	-0.0826349
WBGene00000799	crn-6	17.6198	17.8244	17.7117	18.8495	16.0996	18.8568	17.8059	19.2079	16.5671	8.40972	10.3912	8.84567	9.40079	10.6479	9.40079	16.3876	17.1446	18.8883	9.47729	9.21246	9.72909	14.1662	17.2196	15.552	11.5211	14.4785	13.4205	7.79508	7.19141	7.11187	8.62433	8.25472	8.50256	12.3944	12.2365	12.8196	crn-6	-0.903745	7.99488e-13	0.719692	1.81648e-10	0.466096	6.31614e-06	-0.363733	0.000931681	-0.162885	0.113418	0.398223
WBGene00000800	cars-1	164.476	165.123	162.369	168.378	168.566	162.535	167.379	167.513	163.981	162.828	152.887	157.314	161.099	159.621	159.753	157.45	162.047	154.7	165.383	169.705	164.279	184.702	174.021	173.288	177.414	170.637	173.011	165.021	155.929	152.606	165.123	161.158	157.983	178.874	182.302	172.491	cars-1	0.0214319	0.630327	0.0908841	0.0058703	0.0612973	0.0634686	-0.0772148	0.0179737	-0.0443972	0.169696	0.0956037
WBGene00000801	cars-2	7.63624	6.72624	6.64109	6.04471	4.78273	5.24017	4.8402	5.43945	5.5863	4.31977	4.50514	4.20783	4.14637	4.82814	4.33978	6.80639	6.12435	7.76583	6.6625	7.83906	7.09783	4.70317	4.16416	4.9328	5.12661	4.39232	3.70278	4.10726	4.35695	3.80097	4.28077	4.57622	4.52933	7.92651	7.74329	6.45877	cars-2	0.0399774	0.797627	-0.646797	1.00105e-06	-0.717671	1.78968e-07	-0.815501	1.26712e-08	-0.687718	3.12558e-07	0.0323467
WBGene00000802	crt-1	888.559	861.732	857.493	1924.11	1769.48	1816.23	1924.11	1924.11	1816.23	2346.79	2346.79	2487.67	2487.67	2487.67	2402.04	904.78	940.489	910.213	945.995	940.489	950.636	1948.28	1789.37	1816.23	1704.85	1687.1	1628.41	2562.56	2655.8	2402.04	2655.8	2655.8	2562.56	956.139	997.584	1016.87	crt-1	0.121757	0.0165307	0.96809	6.53611e-27	0.823097	8.05787e-24	1.42421	1.77104e-34	1.47251	4.64813e-35	0.065842
WBGene00000803	csb-1	34.9971	32.681	33.9258	13.2066	15.2758	13.6341	17.8731	18.7005	17.0228	7.68496	9.16353	8.42361	6.64408	8.02182	8.62014	35.2322	36.82	34.3235	34.592	34.5151	33.9173	13.7099	11.7471	12.1208	17.5473	17.0315	17.0304	9.52811	9.48568	9.94234	10.2862	9.51744	8.93523	34.3787	36.1903	35.8906	csb-1	0.0205282	0.79208	-1.45821	1.642e-25	-0.997386	1.72414e-20	-1.83131	2.07759e-28	-1.84419	1.92026e-28	0.0469654
WBGene00000804	csc-1	54.1946	56.4736	57.5212	38.5986	40.0334	35.5426	45.3818	41.2897	44.4143	29.2287	28.3167	29.1725	28.6376	28.9729	27.7449	55.6612	61.5731	60.3282	54.266	59.9802	52.4371	34.4821	34.783	34.7704	40.022	35.1619	37.552	22.0447	20.5	25.2622	23.7126	27.1308	25.4891	64.4241	58.6146	61.0936	csc-1	-0.0148306	0.860159	-0.67772	5.46902e-15	-0.563875	1.40746e-12	-1.30071	6.57512e-24	-1.12669	5.48453e-22	0.144931
WBGene00000812	csk-1	82.4839	83.99	81.1652	83.8241	87.1856	86.8445	91.6713	88.2204	88.3067	86.3392	86.2116	83.201	81.9232	82.3379	84.6781	88.046	93.6118	93.2288	88.3855	81.474	82.57	68.7701	74.5961	77.7362	76.6925	75.7564	77.753	86.6371	91.1259	89.9653	88.5981	88.7679	89.7729	93.2288	94.5388	92.9013	csk-1	0.0268404	0.627547	-0.192114	1.47769e-05	-0.132127	0.00182255	0.0854881	0.032501	0.0826184	0.0387943	0.153878
WBGene00000813	csn-1	71.0645	71.9571	70.0652	50.7155	52.4906	55.688	51.0229	55.1038	53.1335	42.5038	44.2506	43.351	43.6973	44.0859	41.5072	66.765	66.2875	66.3395	66.9588	65.2253	70.0436	52.901	48.3856	49.908	51.0603	55.8744	53.4246	43.5418	39.8161	39.6226	40.4986	35.9553	38.5518	59.2978	62.9816	59.9906	csn-1	-0.0760273	0.15026	-0.419915	3.48988e-12	-0.33499	1.61342e-09	-0.718267	1.20795e-19	-0.815267	1.76252e-21	-0.149778
WBGene00000814	csn-2	131.459	131.459	128.902	116.741	118.775	119.225	123.618	129.844	118.455	132.482	131.906	130.552	132.597	129.057	127.639	128.214	123.314	127.1	117.504	119.343	118.846	119.376	121.479	118.101	120.469	122.546	120.009	141.402	140.951	136.549	131.779	127.848	135.826	120.19	118.161	117.785	csn-2	-0.139532	0.000182651	0.0131147	0.705696	0.0294033	0.389138	0.23583	9.15562e-10	0.152475	1.09923e-05	0.00177537
WBGene00000815	csn-3	79.0149	82.4649	79.7529	65.8191	66.8525	64.9984	65.5661	69.8479	65.6525	61.5176	60.5925	60.4988	59.9095	66.0561	58.9878	79.2426	73.9236	79.1756	78.6439	76.4359	78.6756	65.6353	66.4182	66.2288	64.3218	70.8555	68.4055	59.892	60.4721	55.7792	61.6604	57.4501	57.8325	70.0652	71.3546	70.4787	csn-3	-0.0453211	0.397856	-0.237323	7.50566e-07	-0.200376	1.59161e-05	-0.409043	1.05009e-12	-0.402272	1.71302e-12	-0.141535
WBGene00000816	csn-4	75.4162	72.9697	75.9681	67.5647	68.4954	70.7399	73.5895	68.4754	71.1802	60.8933	61.4563	64.2849	63.0486	63.816	62.3019	75.1856	75.7677	73.5306	76.4359	78.7662	78.3814	64.8	65.7073	67.9806	66.0667	65.576	67.0847	63.4292	60.1229	61.176	56.217	56.613	55.295	74.3694	71.5283	73.3975	csn-4	0.0582677	0.160688	-0.235072	1.15336e-08	-0.233091	1.57939e-08	-0.338769	5.59818e-13	-0.474359	1.1426e-17	-0.0911155
WBGene00000817	csn-5	74.1909	75.9572	84.094	54.9201	59.8154	58.2356	59.2021	58.7771	60.8359	53.0503	52.2396	53.0841	52.0299	50.2615	51.1863	77.4516	73.2483	76.0317	69.9756	73.2239	73.307	56.8095	53.3244	56.3696	57.5436	58.4718	56.5942	49.1658	50.8199	49.271	41.9551	48.0404	41.9489	75.5104	72.9261	75.352	csn-5	-0.111712	0.0367774	-0.379102	2.19311e-10	-0.326695	9.54323e-09	-0.536453	8.49049e-15	-0.717228	7.30875e-19	0.0478859
WBGene00000818	csn-6	69.9756	69.4484	74.5517	85.1297	87.9095	85.834	86.1389	84.7556	86.1	89.1232	87.0847	85.9135	93.0273	98.4219	84.1131	69.9311	69.5209	72.3738	79.0666	83.2366	78.4681	90.65	88.3855	86.8269	89.0818	86.8445	87.7666	93.5691	94.404	96.8042	93.2288	90.4154	92.2414	82.2673	78.1333	81.4374	csn-6	0.170499	0.000351852	0.143281	0.00065436	0.131596	0.00172173	0.242504	9.57493e-08	0.196788	6.08099e-06	0.00652112
WBGene00000819	csp-1	2.29212	1.64417	2.36019	3.21189	3.49426	3.51909	3.18159	3.10443	3.29908	3.11106	2.09357	2.84071	2.23054	2.58852	2.56027	3.37095	2.14883	2.23099	2.09357	3.1339	2.38592	3.27414	2.42769	3.11368	3.20114	3.39628	3.01162	2.34242	1.75008	2.12824	3.01048	2.49096	2.67018	3.16614	3.21415	2.23557	csp-1	0.272079	0.274662	0.220075	0.250699	0.354697	0.0583881	-0.281232	0.165575	0.118395	0.536857	0.179852
WBGene00000820	csp-2	4.01551	2.34242	3.78836	9.03147	8.85186	8.79288	6.82155	6.39525	7.53648	7.61849	7.46843	6.91024	6.9282	8.34148	7.18939	3.20571	3.03387	2.48593	4.04803	3.33429	4.90955	7.93889	8.57203	7.83017	7.41277	6.85508	7.00046	6.44544	4.50387	5.97822	8.06912	6.84778	6.94545	4.35202	2.90113	3.80022	csp-2	0.298204	0.1588	1.00267	7.04154e-09	0.808291	1.33749e-06	0.463232	0.00364266	0.844948	4.11732e-07	-0.154797
WBGene00000821	csp-3	0.396043	0.216921	0.615769	1.10413	0.592749	0.836249	0.604072	0.685113	0.542725	0.583319	0.655331	0.240318	0.741014	0.78568	0.396043	0.163876	0.0298782	0.22996	0.336655	0.195942	0.177916	0.347403	0.644507	0.530901	0.618471	0.548279	0.758238	0.171229	0.357767	0.307259	0.40935	0.448798	0.618103	0.208985	0.300611	0.267486	csp-3	-0.723757	0.28561	1.11344	0.0370031	1.48454	0.00447817	0.227114	0.701193	1.09145	0.0379531	0.172383
WBGene00000822	csq-1	181.812	159.068	170.688	151.761	151.706	153.571	132.855	127.768	137.587	117.442	119.516	114.935	121.834	124.754	116.987	182.529	165.504	165.021	162.48	150.361	154.121	177.414	166.781	169.562	151.651	152.606	143.06	117.069	113.827	114.591	104.653	114.682	105.705	145.994	163.117	150.131	csq-1	-0.130258	0.0117491	0.138056	0.00283	-0.0618515	0.188034	-0.434009	1.25815e-12	-0.523181	3.9198e-15	-0.0249251
WBGene00000829	ctb-1	1575.02	1605.28	1531.94	646.158	594.839	630.701	685.36	735.507	665.03	741.086	755.896	759.673	667.499	718.754	794.11	2021.85	1816.23	2118.85	2087.2	1861.76	2118.85	750.325	825.439	847.363	894.123	945.995	1033.1	825.439	883.39	711.623	961.792	775.39	914.909	1218.26	1531.94	1371.22	ctb-1	0.362622	8.57744e-06	-1.32387	1.60512e-22	-1.07866	2.72028e-19	-1.32931	6.66445e-23	-1.19758	2.70159e-21	-0.562008
WBGene00000830	ctl-1	0.532178	0.473903	0.476104	0.418535	0.143613	0.295578	0.29103	0.282607	0.298924	0.583319	0.423349	0.332335	0.546868	0.523761	0.335764	0.163876	0.697123	0.290645	0.279227	0.473903	0.0860715	0.122069	0.38894	0.156042	0.493705	0.114679	0.210239	0.353572	0.390487	0.592749	0.616632	0.507214	0.242724	0.208985	0.356993	0.267486	ctl-1	-1.13227	0.074666	-0.207225	0.760986	0.0203944	0.976674	0.947858	0.0845819	0.911821	0.0987024	0.268832
WBGene00000831	ctl-2	51.7243	53.743	54.4283	24.1779	22.7995	22.2705	23.9095	23.2803	24.7103	68.4854	65.8538	67.3005	55.8578	52.7676	54.0265	55.8488	56.778	57.5323	21.9554	23.5067	22.2537	26.4318	23.7593	25.6597	26.3435	22.9062	23.5853	59.892	66.8644	67.8411	50.131	52.5057	50.0975	21.8805	21.562	21.9327	ctl-2	-1.23981	3.36553e-25	0.162826	0.0105263	0.103064	0.109747	1.52132	2.63955e-30	1.17368	2.41796e-25	-0.0501782
WBGene00000832	ctn-1	19.2337	19.2079	18.6138	14.339	13.8745	13.4266	14.1126	14.2644	14.8888	25.0372	23.046	24.8448	20.875	19.4922	22.4892	19.4582	20.0075	20.2094	20.9336	18.2659	18.0226	14.6646	13.4529	13.5037	13.9196	13.5119	14.0384	30.3908	35.4255	33.7828	20.9023	23.2342	22.2484	19.1176	20.4786	19.9576	ctn-1	0.000983499	0.993165	-0.457022	9.65542e-08	-0.461335	8.92356e-08	0.799972	5.09276e-17	0.216216	0.00184568	0.0603524
WBGene00000833	cts-1	841.497	821.693	812.366	940.489	910.213	914.909	834.904	803.493	812.366	705.151	725.77	714.569	779.724	861.732	789.711	847.363	861.732	871.851	1140.11	1119.82	1147.28	1113.64	1104.87	1162.2	1119.82	1140.11	1096.95	611.311	579.697	582.299	834.904	861.732	866.536	1444.46	1465.17	1465.17	cts-1	0.460905	1.75652e-19	-0.0115521	0.702926	-0.0215723	0.473051	-0.942485	2.25655e-32	-0.410784	8.65608e-19	0.36067
WBGene00000834	cua-1	102.437	104.007	94.7401	112.544	114.73	111.827	112.434	116.032	111.975	83.0975	80.4686	85.7829	83.2912	92.9697	89.2712	98.6304	105.345	100.799	125.48	114.994	119.343	114.29	114.796	110.961	115.594	118.661	120.009	87.6362	83.9448	82.7128	83.3538	82.6805	84.4983	96.5646	105.705	102.437	cua-1	0.256848	2.64859e-07	-0.0807516	0.0494442	-0.0216734	0.61636	-0.500266	3.35751e-16	-0.521383	8.63743e-17	-0.239963
WBGene00000835	cuc-1	38.7607	39.1805	39.4963	28.0558	26.0334	28.19	27.7409	30.005	29.8485	21.3182	25.0754	23.6735	24.2844	25.8213	24.2699	32.7977	33.5489	33.7871	78.5409	87.9645	79.4473	51.55	55.8315	55.4783	53.4471	51.8707	54.4933	26.8922	28.2943	29.4231	30.358	28.507	29.6437	33.1142	30.9026	34.0863	cuc-1	1.06468	6.41245e-24	-0.593836	2.51791e-16	-0.620445	9.02634e-17	-1.5386	5.04856e-30	-1.47306	1.97246e-29	-1.32535
WBGene00000836	cul-1	128.84	128.024	134.597	114.506	118.349	117.281	115.344	121.148	116.23	121.669	115.915	120.64	116.524	113.482	118.846	124.216	130.075	129.499	117.646	120.35	115.56	107.352	108.423	114.315	108.423	105.263	106.79	122.285	115.701	116.741	112.38	110.727	109.691	118.061	114.994	110.961	cul-1	-0.146747	0.000202344	-0.0994533	0.0053275	-0.141641	0.00013406	0.00453922	0.899348	-0.0871708	0.0126642	-0.0397135
WBGene00000837	cul-2	217.765	224.605	223.622	211.548	207.244	206.876	221.712	216.498	216.76	179.355	180.082	180.082	178.308	173.574	182.302	227.848	222.681	223.622	232.125	228.396	232.561	201.666	209.893	207.37	208.675	221.519	216.267	175.439	174.559	177.115	177.414	176.922	187.305	227.696	229.77	228.719	cul-2	0.0576131	0.0818641	-0.163408	2.93083e-07	-0.10084	0.000621843	-0.394889	2.08067e-18	-0.356136	7.85365e-17	-0.01439
WBGene00000838	cul-3	211.362	216.629	205.98	182.86	188.21	176.042	172.782	179.79	180.082	167.772	157.19	167.706	165.722	159.811	168.719	195.772	211.655	191.013	207.917	199.081	202.749	166.492	168.719	162.48	169.309	169.562	172.344	158.668	144.621	152.927	161.528	152.504	154.924	200.291	198.631	200.47	cul-3	-0.0561469	0.201083	-0.292896	1.43529e-10	-0.254091	6.08368e-09	-0.419295	2.40391e-15	-0.378928	6.28645e-14	-0.0244893
WBGene00000839	cul-4	77.7698	75.8784	76.4489	69.4829	67.3682	67.3883	69.3453	66.461	67.8556	61.3168	58.0034	62.7543	61.3884	60.1112	60.4128	75.4992	76.7476	79.8663	83.0797	81.3178	79.6702	63.0236	68.8054	66.7791	70.2565	73.5544	74.3955	65.5439	65.6884	63.6745	66.4307	61.0936	65.4869	79.4473	82.9561	82.8712	cul-4	0.0849002	0.0581535	-0.298107	4.48455e-10	-0.161807	8.63244e-05	-0.324434	3.98992e-11	-0.339298	1.15198e-11	0.00700765
WBGene00000840	cul-5	66.1284	64.4661	59.8753	52.5416	54.4359	55.7631	59.7818	62.7742	55.9671	49.5135	50.9404	48.093	46.1116	47.6804	48.7508	63.3009	65.4781	59.8348	67.3883	63.7447	65.8092	53.2942	52.3713	53.7154	55.533	57.0206	55.7792	55.4221	56.5253	50.591	49.9899	46.6676	50.1832	61.5954	69.1867	68.0553	cul-5	0.0490435	0.430694	-0.304994	8.09318e-08	-0.226163	2.12263e-05	-0.278281	4.59759e-07	-0.423885	2.31478e-11	0.0122432
WBGene00000841	cul-6	9.08807	8.58143	9.40744	47.7537	47.72	47.9953	46.2585	45.6584	47.3856	59.8348	62.3356	57.9596	59.7016	62.3562	58.352	9.24854	7.80148	9.3314	9.57797	9.36692	9.08807	38.1446	37.7797	38.6514	35.6378	35.37	34.8439	60.4721	61.1844	57.0844	60.2033	56.1806	60.4988	12.4609	12.515	12.8196	cul-6	0.0507993	0.649818	2.03136	1.00348e-31	1.91711	2.15113e-30	2.67234	1.53335e-37	2.65715	2.18461e-37	0.431288
WBGene00000843	cup-2	87.0847	81.6635	85.0542	113.538	116.416	112.494	118.512	115.088	120.436	154.255	162.369	162.369	144.687	155.113	146.25	84.1632	79.528	87.8406	81.1283	81.8163	80.3391	110.311	102.561	102.168	106.286	98.136	96.2557	145.719	142.181	143.212	125.952	131.822	127.988	89.3701	84.5684	86.9525	cup-2	-0.0606008	0.248256	0.372034	5.27999e-12	0.304259	1.78698e-09	0.825379	6.40067e-25	0.664832	4.28533e-21	0.100502
WBGene00000845	cup-4	3.73721	3.61963	2.59368	5.48921	4.92151	5.81802	6.29461	5.3044	6.81485	3.86777	4.00842	4.5097	3.73331	5.8451	4.594	2.73285	3.65239	3.66042	7.93483	7.01373	8.50065	6.93916	6.12076	7.00715	6.58206	6.24451	5.98923	3.94231	4.63899	4.04769	4.91489	3.6931	4.35093	6.36932	5.86679	6.15279	cup-4	1.25065	9.85105e-11	-0.222837	0.0666715	-0.314103	0.0118303	-0.891958	1.62951e-08	-0.86054	3.24626e-08	-0.346855
WBGene00000846	cup-5	102.249	104.388	99.3443	73.3522	76.0454	75.368	81.2826	80.4162	80.6417	67.7442	67.7342	67.8156	68.0883	66.3799	65.7217	107.622	102.545	104.206	100.202	94.5607	100.047	66.461	70.2973	68.0651	77.15	79.0901	74.6122	64.1245	68.8635	67.3782	65.8191	66.659	66.711	94.4176	99.4253	92.7078	cup-5	-0.0539148	0.234462	-0.525246	7.23807e-18	-0.352689	2.56656e-12	-0.557252	6.05606e-19	-0.565141	3.81875e-19	-0.0410975
WBGene00000851	cut-1	0.211501	0.403651	0.476104	0.37969	0.470065	0.295578	0.332997	0.330886	0.418535	0.109487	0.240318	0.171229	0.0860715	0.211501	0.0472232	0.768785	0.169188	0.628247	0.448798	0.298924	0.623327	0.347403	0.684372	0.564028	0.700371	1.65955	1.22754	0.146915	0.113995	0.0874616	1.02122	0.539235	0.942698	0.633884	0.418535	0.55848	cut-1	0.347163	0.667161	0.227308	0.691641	1.36477	0.00467768	-1.94477	0.0109209	0.878911	0.0739215	0.275635
WBGene00000853	cut-6	0.604072	0.752667	0.890669	0.33976	0.351112	0.336655	0.332997	0.282607	0.418535	0.865706	1.00103	1.13495	0.943634	1.05856	1.06067	0.614396	1.25411	1.01041	0.448798	0.353572	0.495833	0.389712	0.61317	0.630683	0.458111	0.431889	0.210239	1.36237	1.25508	1.20572	0.809679	0.69217	0.942698	0.917274	0.607997	0.627313	cut-6	-0.78773	0.0396348	0.312574	0.390396	-0.306554	0.450574	1.5707	2.3337e-06	0.916077	0.00545879	0.71816
WBGene00000854	cux-7	43.5883	41.9126	42.8507	29.1949	29.1976	29.4704	34.7704	33.4109	31.0112	23.3023	24.9587	28.5693	25.5591	27.4978	26.2237	42.6788	41.7717	41.2483	43.3035	42.0754	41.3863	28.48	28.0622	27.26	32.4889	29.8524	30.9063	28.9298	26.8477	28.7409	26.253	25.3969	27.4264	40.7492	45.5141	45.5984	cux-7	-0.0180156	0.819638	-0.59707	5.16111e-14	-0.443658	2.11522e-10	-0.58537	7.17334e-14	-0.681276	7.75925e-16	0.0550571
WBGene00000857	cwn-1	9.08807	9.19378	9.83384	6.89944	6.93276	6.62505	5.88301	7.57863	6.41373	8.51989	8.79326	8.3905	7.08344	8.02182	7.87561	12.022	9.48151	11.2035	8.73329	10.3873	9.90079	7.39534	6.8219	6.82225	6.65675	6.88212	6.79914	9.05119	8.37426	8.24456	7.60924	7.24543	9.63849	11.4935	11.5574	9.6427	cwn-1	0.0429126	0.768971	-0.461283	6.61118e-05	-0.509298	1.78309e-05	-0.174468	0.0900325	-0.252379	0.0164863	0.170769
WBGene00000858	cwn-2	6.38324	6.34847	6.50468	3.01048	3.16483	3.01129	3.53359	3.07167	3.18486	3.80529	4.54898	3.84328	4.14637	4.14637	3.94561	8.57048	7.68575	7.82691	6.76927	6.76485	6.14878	2.75378	2.84152	3.4929	2.87073	2.90573	3.61328	4.99708	5.28265	5.0028	4.24778	4.66295	4.87909	5.94178	6.60655	7.10714	cwn-2	0.0317746	0.83174	-1.12176	4.54551e-12	-1.07454	1.41106e-11	-0.364136	0.000934061	-0.514374	1.36085e-05	-0.00463267
WBGene00000859	cwp-1	0.396043	0.0986294	0.33976	0.500117	0.426977	0.567172	0.563282	0.488127	0.624069	0.51992	0.716908	0.516854	0.571038	0.523761	0.945002	0.218222	0.22996	0.170549	0.128823	0.0860715	0.177916	0.607997	0.310633	0.385618	0.659433	0.277541	0.599968	0.546868	0.630683	0.376594	0.616632	0.281859	0.675318	0.43405	0.242724	0.374415	cwp-1	-0.916863	0.237513	1.7357	0.00405548	1.93298	0.00133187	2.0138	0.000678348	1.96581	0.000922673	1.4411
WBGene00000860	cwp-2	0.272106	0.278015	0.615769	0.657939	0.677087	0.61317	0.717279	0.564028	0.418535	0.808803	0.622652	0.718887	0.629745	0.860581	0.458111	0.542725	0.554796	0.351112	0.336655	0.583319	0.55848	1.02215	0.865706	0.709424	0.828097	0.277541	0.599968	0.698922	0.831061	0.800072	0.37516	0.567172	0.529266	0.633884	0.18827	0.896223	cwp-2	0.412472	0.499216	0.839048	0.0346806	0.109818	0.819233	0.694258	0.0796641	0.0123155	0.978031	-0.0118053
WBGene00000862	cwp-4	0.885079	1.10881	0.824973	1.41596	0.99272	1.83164	1.99604	1.46684	1.91785	1.05619	1.37905	1.43107	1.50929	1.75078	1.60362	1.45051	1.25411	1.65955	1.31377	0.912908	1.50701	1.48594	1.58987	1.69435	1.50929	1.62687	1.44812	1.41903	1.36237	1.67523	2.15127	1.72437	1.87643	1.24891	1.12563	0.830354	cwp-4	0.385882	0.196324	0.382544	0.0839344	0.325639	0.149881	0.280741	0.202298	0.648881	0.00241787	-0.209665
WBGene00000863	cya-1	119.719	116.443	116.416	68.8389	72.9022	69.1867	83.2912	80.6957	85.0159	45.6411	41.4989	45.939	48.7734	41.2972	42.98	119.343	121.938	121.562	122.495	124.42	123.964	64.2497	66.4182	65.747	79.836	80.5101	80.2459	39.4708	41.5556	40.5256	47.0675	41.3046	44.5713	130.422	128.426	127.231	cya-1	0.0730915	0.111465	-0.917153	7.48925e-26	-0.624334	8.25701e-20	-1.60967	1.99741e-34	-1.48208	2.86237e-33	0.0579189
WBGene00000864	cya-2	1.03719	0.819547	0.687341	0.300611	0.393691	0.374415	0.332997	0.161349	0.496572	0.143957	0.240318	0.298924	0.391419	0.27481	0.335764	0.542725	0.554796	0.55715	0.500117	0.473903	0.687341	0.347403	0.53615	0.156042	0.293821	0.237468	0.521425	0.171229	0.208274	0.242724	0.40935	0.381961	0.0860715	0.43405	0.542725	1.03719	cya-2	-0.614642	0.154137	-0.828374	0.0700322	-0.72069	0.112001	-1.41128	0.00510313	-1.19908	0.0129328	0.194373
WBGene00000865	cyb-1	347.067	344.875	358.538	370.792	366.63	375.945	361.152	369.191	360.392	262.809	257.137	264.008	289.566	307.393	295.194	353.43	352.82	370.792	371.734	395.711	383.586	359.549	358.538	349.354	371.734	369.191	357.866	181.265	170.74	177.829	224.139	233.737	221.712	409.083	404.765	420.108	cyb-1	0.131638	9.87357e-05	-0.108425	0.000372461	-0.0667503	0.0247913	-1.11929	8.4877e-35	-0.760125	2.03828e-28	0.100644
WBGene00000866	cyb-2.1	81.2479	86.1571	83.8241	33.628	39.2599	34.8766	46.7863	47.93	46.7484	10.8461	9.44367	11.1486	10.0565	12.1803	11.0402	85.8898	83.9448	85.8016	73.7986	77.7881	77.2187	34.6046	33.1922	33.1811	46.23	45.932	46.7702	7.61049	8.79326	8.00344	9.93933	10.4059	9.40708	78.5977	76.815	78.0042	cyb-2.1	-0.134841	0.00412261	-1.17997	1.04202e-27	-0.719396	2.36519e-20	-3.23099	4.51562e-38	-2.94393	1.12716e-37	0.0291148
WBGene00000867	cyb-2.2	186.393	185.525	182.053	82.9019	85.6791	89.2884	101.574	103.743	108.358	26.5113	28.1231	26.3435	30.5019	31.6914	30.5516	197.138	185.525	189.72	167.096	169.309	169.021	77.8525	73.9236	73.3242	91.7072	100.395	98.8334	16.2577	15.3605	18.8893	22.9062	21.3123	19.6652	168.241	168.378	168.566	cyb-2.2	-0.132265	0.00224032	-1.16741	6.23827e-30	-0.797878	7.88649e-24	-3.32845	3.3707e-42	-2.98671	1.41269e-41	-0.00066604
WBGene00000868	cyb-3	674.74	672.546	702.274	245.239	274.348	262.809	340.987	334.559	348.13	100.85	96.953	94.7059	96.2305	99.2029	92.9899	711.623	732.245	775.39	718.754	755.896	722.493	231.262	237.648	230.562	339.953	330.21	330.21	76.8561	77.3055	80.3972	76.4489	87.0847	82.2072	812.366	747.545	782.688	cyb-3	0.100245	0.0120926	-1.65106	2.14037e-37	-1.13487	2.54588e-31	-3.22753	6.58671e-47	-3.16216	1.27274e-46	0.0920358
WBGene00000869	cyc-1	386.498	374.223	365.679	286.319	292.236	292.236	284.516	283.271	280.876	232.561	230.562	221.125	237.001	245.911	238.781	352.82	340.311	346.335	453.498	432.959	436.709	335.849	326.122	331.46	314.624	331.98	316.53	215.827	211.15	201.268	218.393	219.692	214.036	377.525	392.308	375.945	cyc-1	0.232332	2.89394e-10	-0.413309	4.48624e-19	-0.458304	1.81115e-20	-1.07491	6.09452e-35	-1.02058	4.8244e-34	-0.207642
WBGene00000870	cyd-1	21.6917	22.3936	21.4001	6.33777	6.86669	5.97479	10.126	9.07255	10.0974	2.57389	2.62513	3.09897	3.10552	2.94278	2.30169	21.8123	22.2913	23.4578	20.0426	23.0489	22.9062	4.83303	5.85528	6.01617	10.0197	9.31441	8.98993	3.83555	5.24257	4.11453	2.78962	3.13989	2.90491	27.3672	22.7017	24.2537	cyd-1	0.00856291	0.938849	-1.98601	1.36879e-23	-1.21898	2.37515e-18	-2.33304	4.23614e-25	-2.90014	4.6012e-26	0.170106
WBGene00000871	cye-1	207.244	210.43	211.548	121.703	120.257	123.202	148.807	144.654	144.524	64.4661	63.5367	64.9582	65.7821	66.2288	63.7554	217.765	208.675	220.585	201.978	210.066	210.263	109.251	113.995	114.53	131.644	134.236	136.364	55.6252	58.2284	54.1462	61.3168	59.9011	61.4673	214.16	203.268	210.263	cye-1	-0.0161322	0.691376	-0.881639	2.10889e-30	-0.629452	1.00633e-24	-1.88958	2.5835e-42	-1.7681	2.27427e-41	0.012356
WBGene00000872	cyk-1	69.1111	68.0749	65.0402	84.1632	76.3992	79.8017	82.0727	85.4006	84.2279	91.8466	90.4955	93.6868	87.7504	90.2927	91.4632	64.7131	66.4054	64.4241	64.4003	62.9816	62.2882	62.9984	66.1284	65.129	65.4029	71.6192	72.0958	86.3954	90.8225	87.394	88.0914	80.6637	85.2202	66.0561	67.5242	66.3212	cyk-1	-0.0921674	0.0607627	0.0343063	0.434282	0.139573	0.00135683	0.480188	4.80495e-16	0.420429	4.89194e-14	0.0758621
WBGene00000874	cyk-3	98.7008	96.0571	92.8362	84.853	84.7009	80.8167	80.3191	84.6895	83.4166	84.9811	84.094	90.1593	85.7643	86.5875	87.4305	93.5289	91.228	87.711	92.4741	86.9736	92.9473	79.2285	80.2154	73.3803	80.4519	80.7763	84.7314	92.0354	88.8354	89.3701	86.2116	79.9591	82.8544	90.0003	89.1018	86.2472	cyk-3	-0.0785746	0.10995	-0.226876	1.41021e-06	-0.147004	0.000839507	-0.010955	0.79823	-0.129387	0.00253304	-0.0373576
WBGene00000875	cyk-4	158.604	165.021	161.694	145.308	148.497	148.118	143.401	140.302	147.117	109.875	101.504	104.493	107.64	108.484	107.032	161.469	167.379	164.866	173.288	173.7	171.53	140.123	137.235	134.97	153.671	144.3	145.119	87.0207	86.6521	89.2092	94.2563	101.418	94.5826	171.4	174.559	169.309	cyk-4	0.0956368	0.0144983	-0.330749	5.98647e-13	-0.227369	1.56348e-08	-0.980077	9.8209e-30	-0.837905	3.24864e-27	-0.00916344
WBGene00000876	cyl-1	109.796	112.968	113.538	113.858	112.147	116.35	118.061	119.412	112.398	108.211	101.115	105.345	104.809	105.705	101.32	112.38	113.421	107.64	118.288	122.195	121.616	119.97	113.574	111.88	117.816	117.205	116.143	109.983	113.166	112.084	110.282	105.622	111.329	132.516	132.256	130.818	cyl-1	0.106645	0.0140532	-0.0685142	0.0730294	-0.0441213	0.257843	-0.111174	0.00370559	-0.14628	0.000210188	0.12775
WBGene00000877	cyn-1	76.4959	80.7109	78.162	39.8849	42.37	39.5288	42.1763	44.3654	45.8509	34.2559	33.9408	34.0148	29.8688	31.8337	29.206	74.8398	74.3825	77.0807	78.5977	70.3388	80.182	38.634	40.3074	38.6514	39.9475	37.6048	42.6627	28.3554	24.4458	25.8786	23.3663	28.876	25.8222	57.6027	54.3351	54.2391	cyn-1	-0.0408726	0.54299	-0.960172	1.64632e-21	-0.929987	7.26509e-21	-1.54231	2.96236e-28	-1.55651	2.46949e-28	-0.461495
WBGene00000878	cyn-2	32.6377	30.341	31.9376	105.238	104.388	107.32	85.85	82.8375	87.7827	98.8819	96.5646	92.3932	96.5872	106.436	99.6516	25.7834	26.135	27.0111	33.4049	33.7319	30.5883	108.037	98.4845	100.817	86.7628	81.9644	86.3954	72.488	63.1238	69.0403	81.9359	87.2687	80.3191	29.0571	28.7478	27.7673	cyn-2	0.0413834	0.629008	1.65327	1.43877e-31	1.38526	5.21863e-28	1.0654	1.03107e-23	1.35279	3.84945e-28	-0.190472
WBGene00000879	cyn-3	119.225	125.782	130.95	102.902	105.879	106.463	101.21	102.545	111.279	96.2305	102.457	91.5463	98.4219	95.2514	90.9225	120.851	120.078	133.165	119.31	121.669	117.785	100.98	90.3164	93.8236	102.477	97.6129	95.9196	78.4871	81.6363	89.472	73.363	81.2144	87.5545	133.245	106.286	121.246	cyn-3	-0.0665604	0.377126	-0.332894	9.32005e-07	-0.277848	2.25724e-05	-0.52551	1.91736e-11	-0.570932	1.87572e-12	0.0021252
WBGene00000880	cyn-4	67.0234	71.2047	70.2434	61.9834	68.0042	62.3356	67.2019	70.7719	66.027	57.7261	57.5611	57.8325	61.2114	60.1944	58.9487	77.2608	76.0904	75.5104	86.0275	82.6281	85.5486	69.3182	71.4667	68.5542	75.2236	73.4387	73.2135	63.8322	66.461	64.7871	66.1479	64.6816	65.2023	83.1152	88.3067	83.53	cyn-4	0.2864	1.98909e-09	-0.280125	6.17207e-10	-0.196109	1.76657e-06	-0.381888	7.92016e-14	-0.374712	1.43184e-13	0.00390908
WBGene00000881	cyn-5	279.16	270.132	294.788	261.053	263.128	252.282	270.625	256.792	274.348	334.559	357.866	326.122	296.576	293.237	290.771	272.045	286.319	290.352	241.899	248.088	237.001	264.008	251.464	251.464	278.235	246.423	245.59	299.782	323.772	320.175	231.957	266.885	243.367	298.313	285.243	293.761	cyn-5	-0.214731	5.25521e-05	0.0770413	0.0993494	0.0811539	0.0849086	0.375854	3.09809e-11	0.0276266	0.552484	0.271176
WBGene00000882	cyn-6	23.4275	22.6225	23.3225	16.1622	14.744	14.5429	14.9588	14.5662	14.3071	25.3294	29.1525	27.9469	32.4889	29.4546	29.206	22.3275	23.0131	23.9095	18.7716	19.6777	21.38	17.2795	17.1446	16.2476	15.1856	14.1219	14.1728	25.6926	24.8836	26.6245	20.3147	25.6597	22.4104	18.4223	19.9787	19.8446	cyn-6	-0.215452	0.00612355	-0.238071	0.00171408	-0.459215	1.31974e-07	0.369333	8.17449e-07	0.18811	0.00710148	-0.0376372
WBGene00000883	cyn-7	1202.52	1211.02	1229.43	759.673	817.274	775.39	857.493	852.532	894.123	672.546	646.158	628.358	651.35	651.35	619.055	1250.76	1229.43	1320.29	1359.33	1295.22	1371.22	808.651	750.325	782.688	871.851	852.532	808.651	597.342	606.563	628.358	562.36	617.327	557.593	1511.86	1359.33	1413.55	cyn-7	0.143759	0.000588682	-0.781945	8.51201e-25	-0.668658	4.15943e-22	-1.1355	3.11162e-31	-1.21355	2.84145e-32	0.0890417
WBGene00000884	cyn-8	23.9141	24.3172	25.5298	16.2	15.5977	15.8179	17.1463	16.648	17.1397	17.7805	19.9617	21.3861	19.8501	19.6706	20.4098	27.0362	25.9709	26.3304	26.4794	26.5079	27.5451	18.465	18.5995	18.1347	18.0102	20.9967	18.1901	25.6257	28.9926	25.5946	25.789	25.2457	27.5494	29.8123	29.5806	29.1385	cyn-8	0.127056	0.0700248	-0.54474	2.03788e-11	-0.49696	2.50346e-10	-0.00800688	0.896425	-0.0360622	0.546683	0.136825
WBGene00000885	cyn-9	41.6539	41.1848	41.4415	27.703	28.3633	26.6685	30.0984	31.1006	28.4213	16.3603	14.395	16.3536	16.0064	16.8059	14.4669	39.3535	39.3231	40.0382	41.9639	44.0099	43.6587	25.3802	24.2328	24.7922	29.6763	29.2842	28.6224	13.7402	15.2173	13.2267	14.671	13.8203	12.2889	43.1616	43.7804	43.9654	cyn-9	0.0605414	0.36956	-0.800904	6.29754e-18	-0.565573	2.74111e-13	-1.62192	2.22682e-27	-1.67202	1.06637e-27	0.014363
WBGene00000886	cyn-10	32.9991	33.8599	33.2728	16.8201	17.3228	15.3055	19.3748	21.7254	18.9396	7.48029	8.87753	8.3905	8.42361	9.18736	7.39087	30.8455	29.7007	32.3729	32.9532	31.2715	31.2473	16.1743	13.5609	16.8027	18.1953	20.5958	19.6386	7.13672	7.52247	6.87003	7.00908	6.68135	6.37726	30.0352	30.1096	28.2552	cyn-10	-0.0691215	0.344599	-1.04243	1.24741e-19	-0.70976	1.42481e-14	-2.14934	4.65243e-28	-2.25078	2.21731e-28	-0.111161
WBGene00000887	cyn-11	30.5587	32.2666	33.1811	19.4247	20.5381	20.2343	24.4492	23.9798	24.7103	17.5299	20.4717	18.9715	18.0637	19.7154	18.1183	32.3079	30.5775	34.4821	33.0357	32.3638	30.9256	20.1403	20.5993	20.4757	22.6411	23.3023	20.2037	18.3948	19.1681	18.9314	17.9236	16.8168	20.5069	31.5344	31.877	31.298	cyn-11	0.00513295	0.954144	-0.653551	1.91566e-14	-0.544423	4.11571e-12	-0.76949	1.09324e-16	-0.806397	2.66824e-17	-0.0239095
WBGene00000888	cyn-12	43.4002	43.9098	44.146	24.0202	28.5512	26.9856	30.726	30.9515	30.4819	13.8729	14.3357	14.9547	14.8719	13.9138	12.958	47.938	45.0061	48.3704	43.0318	43.2228	44.8079	26.6783	29.1439	27.6584	29.8582	31.4501	30.4105	14.6726	14.5313	14.4247	14.2932	12.5477	15.3324	43.7455	43.9654	47.2594	cyn-12	-0.00452504	0.955552	-0.651448	9.04999e-16	-0.515046	1.14949e-12	-1.5867	8.17901e-28	-1.64042	3.66385e-28	0.0416887
WBGene00000889	cyn-13	53.0598	52.2396	54.4857	48.8328	52.9165	48.3356	55.688	53.2872	52.0817	50.2739	52.6427	49.3039	51.0734	50.0435	46.9906	55.295	54.2745	53.2803	58.5581	59.7699	56.5358	54.5133	46.9864	50.3606	55.9671	52.6878	50.1728	49.9612	54.0265	51.4443	47.4352	49.1239	46.6906	60.2455	59.7207	60.2129	cyn-13	0.129967	0.0169983	-0.205778	5.38678e-05	-0.13987	0.00429415	-0.170346	0.000534429	-0.287683	1.36817e-07	0.0435566
WBGene00000890	sig-7	56.0479	56.866	53.8052	46.5096	45.7021	50.6464	51.4085	53.333	48.9978	48.4103	47.3373	46.5949	49.5476	49.0513	47.3572	59.3059	52.1224	54.8373	60.0996	57.5673	56.3481	57.6497	52.9517	50.8678	52.483	55.4783	53.1335	55.2784	56.1465	51.9496	49.7689	47.3317	47.6804	59.4171	59.6371	59.9906	sig-7	0.0616439	0.298915	-0.109382	0.0252263	-0.111186	0.0239243	-0.0913214	0.0560536	-0.265143	9.55828e-07	0.0416126
WBGene00000891	cyn-15	60.3393	60.1229	56.9282	41.526	42.3031	41.4066	40.0757	41.4731	43.6088	35.0394	32.6377	36.6023	35.0183	31.7877	34.6102	56.4446	60.0181	55.5726	60.5854	58.036	60.2339	40.6299	41.669	42.8387	44.5471	42.5038	45.2707	40.8008	37.3257	36.3441	34.1563	36.7644	36.1851	58.3352	57.8185	57.0686	cyn-15	0.012071	0.865862	-0.515357	9.18351e-14	-0.434986	1.40996e-11	-0.645316	6.41671e-17	-0.740251	7.69887e-19	-0.0459418
WBGene00000892	cyn-16	46.9823	45.9727	45.7932	34.1815	35.2224	36.979	34.0617	39.0549	34.4235	27.9824	26.5079	27.9469	29.8169	30.6887	29.8873	43.4848	45.5042	42.3374	45.9889	45.0629	46.1651	35.1757	38.9347	37.7142	37.0257	40.1728	40.7875	30.7154	33.2145	36.2278	39.4963	34.7257	34.7546	50.5333	48.8562	50.0435	cyn-16	-0.016021	0.860694	-0.296429	1.40385e-05	-0.219017	0.000801702	-0.45738	2.44232e-09	-0.334939	1.5997e-06	0.123002
WBGene00000893	cyn-17	1.96954	2.50147	2.36019	3.53689	3.73975	3.09202	2.54545	2.89081	3.77407	11.3646	10.9296	11.0382	11.5273	10.423	10.8704	2.18061	2.06914	2.15127	2.28415	1.75446	1.769	3.78609	3.18159	3.39402	2.44065	2.99482	2.4656	13.8317	18.7061	15.2258	11.2669	12.5948	11.6554	2.78927	1.26772	2.73249	cyn-17	-0.237896	0.4341	0.842675	0.000230045	0.448764	0.0557764	3.03939	3.33725e-21	2.62198	1.60665e-18	0.149396
WBGene00000894	dab-1	380.167	377.525	372.614	226.738	232.294	227.002	267.897	272.619	269.981	235.721	246.239	236.25	194.374	187.068	194.374	393.192	387.44	383.586	376.676	366.63	387.44	198.548	213.384	209.046	261.053	264.97	265.255	271.312	272.619	277.109	201.666	203.465	194.976	394.876	394.876	392.308	dab-1	0.000228372	0.996008	-0.864947	2.77207e-31	-0.514677	1.34758e-22	-0.461434	2.37298e-21	-0.913852	1.45557e-32	0.0643984
WBGene00000895	dac-1	4.08638	5.0275	3.66532	3.30349	2.86156	3.44967	2.7546	3.31751	3.06844	5.19729	5.88478	5.0169	4.51005	4.82814	4.39481	3.8823	3.49954	3.92863	4.04803	4.16873	4.08888	2.88521	3.65887	3.45364	3.8244	3.64361	4.01586	7.61049	6.94628	6.26552	4.44903	5.06855	4.69897	3.90108	3.5696	4.41944	dac-1	-0.0421324	0.823261	-0.30683	0.0262726	-0.100746	0.465996	0.754369	1.72187e-08	0.206158	0.0963498	-0.0550641
WBGene00000896	dad-1	95.3544	96.3072	96.523	106.408	115.767	114.763	116.644	116.416	110.844	114.555	126.3	114.197	115.851	114.935	108.403	102.923	99.3443	108.403	87.2856	91.5463	90.0516	104.881	103.489	110.727	109.225	95.6496	101.184	102.622	108.403	104.987	112.183	118.03	112.866	93.2288	97.9844	97.8124	dad-1	-0.100261	0.0683421	0.246653	1.54806e-06	0.184941	0.000178211	0.232904	3.95874e-06	0.351439	3.42351e-10	0.104079
WBGene00000897	daf-1	35.2473	35.3748	36.1377	26.1434	27.6272	25.789	30.3373	29.0595	27.5536	29.2287	27.6147	29.9316	25.2585	26.5849	29.6798	37.1138	36.4307	38.2719	34.1987	35.0063	36.3399	28.1957	28.4272	26.5561	29.0787	29.3689	28.9115	34.4762	34.818	38.3699	33.598	35.8731	35.3797	38.292	38.4407	38.015	daf-1	-0.016869	0.820302	-0.34374	1.88489e-08	-0.272398	2.20551e-06	0.0274437	0.585686	-0.00967673	0.850773	0.121054
WBGene00000898	daf-2	80.7261	75.2676	69.7968	96.9926	96.2557	92.3678	92.1432	90.9439	88.9134	88.5004	87.394	97.2556	92.8776	97.5937	104.463	70.6724	82.2072	64.7434	94.2087	77.7881	88.046	86.6221	91.9968	88.0241	100.047	98.2986	109.065	114.453	102.437	110.961	114.831	104.256	107.563	80.5101	91.7747	91.5243	daf-2	0.201715	0.0226447	0.0402256	0.612154	0.244457	0.00147105	0.337269	1.74177e-05	0.33239	2.21543e-05	0.0225417
WBGene00000899	daf-3	31.8945	33.2935	30.9724	69.7017	64.7348	68.374	61.7265	60.0996	62.2882	77.5959	73.3522	77.1646	79.3378	77.9741	82.0896	31.5219	35.8627	31.8076	27.0965	27.8549	28.0744	65.0647	65.8191	63.6887	54.5133	54.8373	53.8842	75.3821	76.8252	75.4062	81.3178	78.9656	79.0321	31.218	31.0793	31.298	daf-3	-0.211432	0.000494773	1.22871	1.93823e-28	0.975441	5.91665e-24	1.45506	4.46222e-32	1.52732	5.75262e-33	0.173033
WBGene00000900	daf-4	44.9023	42.7498	40.6166	46.2356	46.5727	42.4611	41.6462	40.8284	41.7839	48.9587	46.9823	51.0983	49.4891	51.0809	54.1155	43.9743	42.8387	42.4829	43.9098	43.4663	43.9743	48.5049	45.6787	44.531	45.045	44.6903	44.4143	52.9782	48.8653	51.8184	58.1603	59.2438	61.0837	48.8743	49.873	50.3	daf-4	0.0353846	0.576051	0.0778105	0.0984158	0.0304178	0.539577	0.225538	5.06234e-06	0.442123	1.63859e-13	0.182245
WBGene00000901	daf-5	36.471	35.5315	36.902	32.8861	31.9335	32.8492	32.9895	28.47	31.5011	59.1831	51.8869	52.188	47.1206	44.8965	43.4355	36.1185	36.0145	38.4242	31.6329	30.0407	29.8822	32.7276	32.0163	33.2728	31.8277	29.5806	29.6291	63.8322	65.929	65.3497	51.0669	56.8433	53.3244	34.2157	35.1663	33.6343	daf-5	-0.250634	0.000136753	0.0986727	0.0946863	-0.00857587	0.896343	1.09192	3.25774e-25	0.815458	6.24332e-20	0.17039
WBGene00000902	daf-6	3.66385	2.5828	2.43017	1.67919	1.59128	1.979	1.81754	1.85899	1.63404	6.79529	6.09095	5.8451	5.76179	4.82814	5.94991	2.43913	2.55123	2.66157	1.75925	2.71764	1.44194	1.48594	1.91634	2.5583	1.8222	2.10623	1.79423	9.31948	10.885	9.60639	6.01812	5.90062	6.63494	1.83726	1.46245	2.80657	daf-6	-0.579358	0.0174537	0.0260116	0.917681	-0.000823463	0.997673	2.38073	9.95901e-18	1.69804	3.27656e-12	0.0426617
WBGene00000903	daf-7	6.24594	6.27789	7.52561	7.12146	6.07676	6.44288	7.8148	6.39525	7.17734	10.7587	9.95374	10.1195	10.1731	7.6342	9.19136	7.25288	7.10046	7.36223	8.2365	5.6652	6.68723	7.54777	7.01134	6.55942	7.22004	5.83975	5.60041	11.517	12.1136	12.4318	11.1966	10.3412	10.8446	8.06715	6.803	7.82498	daf-7	0.0268923	0.884639	0.0514125	0.691543	-0.134016	0.304125	0.824989	5.15603e-10	0.669736	1.19356e-07	0.153801
WBGene00000904	daf-8	14.3585	15.857	14.7402	21.2932	20.4361	18.3633	20.5169	19.298	20.0013	24.6102	22.619	26.1059	25.4553	23.1342	22.4475	13.713	14.8655	13.7036	13.6943	12.5948	13.5531	16.6302	15.8859	16.9754	16.1268	18.3372	20.1063	28.297	26.8857	26.1103	25.0053	24.0359	23.2279	13.7963	16.3536	13.9151	daf-8	-0.173953	0.0917835	0.313343	0.000491068	0.44905	1.77299e-06	1.02907	1.88196e-17	0.859485	1.68317e-14	0.141792
WBGene00000905	daf-9	2.8989	3.18053	3.12851	3.94231	3.97711	4.31027	3.01048	4.0873	3.65964	8.48389	8.79326	9.09305	7.36744	5.42321	6.35262	2.57425	2.72235	3.73831	3.79826	4.95251	4.3531	4.5097	3.79826	4.44903	3.34063	3.77926	4.4526	14.8615	16.4098	15.8065	8.77999	8.61124	9.12794	4.1097	3.21415	2.96699	daf-9	0.501907	0.00474191	-0.0346811	0.822986	-0.180887	0.237005	1.85219	8.31603e-21	1.02499	4.45307e-11	-0.35408
WBGene00000906	daf-10	2.12029	1.41596	2.05783	1.37905	1.05995	2.06242	1.38598	1.66929	1.35162	2.36785	2.38659	1.97201	1.76666	1.61298	2.09617	1.8683	1.4906	1.32704	1.83029	1.63295	1.17006	1.5569	1.82323	2.11007	2.10623	1.4217	1.941	2.72751	2.20383	2.0377	2.63595	1.63701	1.62425	1.9815	1.89697	1.94756	daf-10	-0.273555	0.347445	0.25857	0.278826	0.244154	0.315059	0.602737	0.00701426	0.334687	0.144085	0.355222
WBGene00000907	daf-11	1.11013	0.878252	0.615769	1.67919	0.715795	1.03484	1.09042	0.994153	1.43107	1.08889	1.58852	1.24315	1.62146	1.17306	1.20709	1.06067	0.853307	0.418535	1.24188	0.841059	1.31037	0.979095	1.62146	1.10755	1.25342	1.73352	1.22754	1.55783	1.97334	1.31507	1.92785	1.3001	1.23678	0.707021	0.991266	1.03719	daf-11	0.395595	0.329979	0.120742	0.704124	0.321108	0.285388	0.520989	0.0625388	0.39372	0.166857	-0.304539
WBGene00000908	daf-12	30.8199	33.1515	33.7828	58.9984	57.7512	60.7277	54.636	50.0362	50.6804	76.4789	76.2656	77.0807	76.6779	74.4482	78.6907	33.628	36.4307	34.7286	35.37	35.7953	34.9566	56.2404	63.515	59.5834	53.333	57.1842	55.4582	88.2638	95.082	96.0425	97.6321	97.3427	99.5642	37.8038	37.5291	40.5881	daf-12	0.119605	0.0674758	0.755242	2.33059e-19	0.644733	1.31947e-16	1.39559	7.26701e-31	1.47273	7.29337e-32	0.126539
WBGene00000910	daf-14	15.62	14.974	14.5766	28.2406	28.0558	28.6079	31.7392	29.389	27.9142	55.1391	52.7978	53.0841	50.8393	47.9813	49.646	14.6755	14.6044	16.185	15.0005	13.9656	14.8072	26.1811	25.7247	26.2677	24.9885	23.092	24.2699	59.4579	59.8257	57.0063	47.946	47.1291	44.5713	16.3065	16.3008	16.4566	daf-14	-0.0455151	0.649567	0.837287	6.72522e-17	0.724896	1.74255e-14	2.01022	1.81019e-33	1.67369	7.42968e-30	0.165317
WBGene00000911	daf-15	188.422	184.528	180.203	187.146	181.265	175.928	183.598	187.871	180.981	166.162	157.588	177.555	169.705	168.972	174.987	190.737	192.391	184.645	192.277	202.42	205.98	182.675	193.486	188.732	190.179	195.985	200.885	205.396	198.068	197.473	201.268	181.05	193.096	190.179	201.666	200.291	daf-15	0.118528	0.0116258	-0.0884036	0.0328704	-0.0328522	0.442924	0.00100489	0.981428	-0.0627018	0.121393	-0.0205692
WBGene00000912	daf-16	113.661	120.257	119.279	223.622	225.688	219.692	204.01	203.039	210.697	242.363	237.648	239.415	235.721	239.583	247.231	112.29	122.572	125.642	122.705	116.174	123.24	206.396	206.94	206.396	200.47	202.666	197.64	259.113	263.463	245.59	271.312	261.428	264.652	126.486	128.024	130.661	daf-16	0.0359163	0.472973	0.775712	2.44481e-25	0.730817	4.3577e-24	1.08484	7.16624e-32	1.1392	9.49311e-33	0.0894248
WBGene00000913	daf-18	491.923	483.042	470.158	269.981	276.717	269.639	326.71	331.98	319.983	123.924	119.745	127.173	127.703	135.378	138.16	510.531	520.421	488.869	598.955	567.347	589.963	248.088	259.113	259.687	323.772	344.875	338.903	105.982	110.708	108.403	120.327	108.423	115.424	520.421	573.186	549.391	daf-18	0.281171	1.123e-10	-1.19536	1.58788e-33	-0.801778	7.52347e-27	-2.43343	1.28245e-44	-2.35219	3.72185e-44	-0.0969545
WBGene00000914	daf-19	32.2232	32.4566	34.374	18.2856	19.2001	16.5344	20.8862	22.0085	19.8446	16.9335	16.6972	16.6355	16.9175	15.7267	18.222	34.6046	36.6474	35.3258	35.1249	36.2098	33.9588	18.7176	17.6576	18.2136	22.4382	22.6225	21.3227	19.2755	21.3602	21.1889	17.4233	16.8695	16.6244	38.0322	37.9492	37.2356	daf-19	0.0883053	0.1772	-0.947674	7.71936e-20	-0.665549	4.7986e-15	-0.769253	3.07837e-17	-1.04797	2.10994e-21	0.105097
WBGene00000915	daf-21	2655.8	2562.56	2562.56	2346.79	2346.79	2346.79	2487.67	2487.67	2487.67	2655.8	2562.56	2562.56	2807.44	2655.8	2655.8	2655.8	2655.8	2402.04	2562.56	2402.04	2562.56	2087.2	2048.58	2048.58	2048.58	2173.12	2048.58	2655.8	2807.44	2487.67	2346.79	2230.84	2230.84	2562.56	2807.44	2562.56	daf-21	-0.0483169	0.281785	-0.282859	3.56032e-10	-0.263458	2.51747e-09	0.0779274	0.0305976	-0.144496	0.000156514	0.0749942
WBGene00000917	daf-25	28.8664	29.1914	29.9316	23.4456	24.6213	22.7338	22.3363	24.9266	24.2994	21.4126	21.5932	21.6477	22.8576	19.3266	19.7973	28.8251	28.876	30.2426	32.158	32.0049	30.7112	26.1811	22.7995	25.4299	22.5057	25.6032	25.9974	20.6913	21.217	20.8448	18.963	18.3468	20.0426	29.8123	30.8522	30.5133	daf-25	0.108578	0.111598	-0.352751	1.84393e-07	-0.359053	1.43708e-07	-0.596116	4.2268e-13	-0.726797	1.3426e-15	-0.057211
WBGene00000920	daf-28	8.82224	8.3893	8.99361	6.55461	6.24637	6.77712	7.53648	6.00561	7.17734	6.79529	5.69866	6.1887	5.11739	5.34979	6.25356	8.68717	7.88342	8.68717	9.19378	9.36692	9.35312	7.31637	6.21942	6.17626	5.58707	6.70421	6.26676	5.67688	5.42471	7.44843	6.67139	7.04441	8.54064	8.97432	8.68836	9.56959	daf-28	0.091721	0.4723	-0.506306	1.00147e-05	-0.592887	8.27051e-07	-0.604003	4.86157e-07	-0.334994	0.00142474	-0.0368082
WBGene00000923	daf-31	96.6933	96.9926	101.995	72.7924	77.4333	71.8187	73.5146	74.3038	77.4516	64.8583	64.8889	62.7979	67.6627	68.2156	62.0221	105.923	108.136	111.425	101.654	104.007	101.32	76.6379	74.6671	78.8635	82.6805	76.1767	80.3191	59.398	60.0628	62.7543	62.3019	64.5574	65.2023	101.729	98.6761	102.561	daf-31	0.0544774	0.24043	-0.415742	2.16891e-14	-0.360822	1.96588e-12	-0.752825	2.44688e-23	-0.676785	1.11301e-21	-0.0191005
WBGene00000928	dao-2	16.6316	16.3895	15.2782	16.6221	12.5315	16.1287	12.6885	15.3807	14.4618	68.8257	78.6907	73.4116	83.7002	70.661	67.8156	19.2889	18.5215	17.5837	17.0621	15.2677	17.8353	21.5691	18.0569	18.7881	12.878	15.3503	15.3055	82.8866	86.0602	84.7009	45.2301	59.314	51.4754	16.591	16.0215	16.4127	dao-2	0.052489	0.757717	0.218525	0.0596558	-0.206147	0.0975519	2.34101	4.52186e-28	1.63108	3.11271e-21	-0.0301825
WBGene00000929	dao-3	31.601	32.4053	32.7681	14.6268	15.1736	13.1785	13.4345	13.0057	15.3145	20.0976	20.1197	18.8278	16.9588	18.3633	18.0655	34.9102	33.4607	34.6102	24.4329	23.2279	22.6779	18.465	18.2938	17.4532	16.4969	18.7644	17.2742	24.4629	27.9142	25.5376	17.0065	18.8464	17.5732	27.9627	26.5045	25.2496	dao-3	-0.460819	3.27145e-09	-0.375421	8.70591e-07	-0.422363	9.84411e-08	0.146061	0.0218706	-0.39749	2.63065e-07	0.180092
WBGene00000930	dao-4	2.20796	2.81087	2.83238	3.99706	3.80601	4.07026	2.65059	2.67354	2.61587	8.20215	9.86773	9.04722	14.3443	15.5756	13.3905	2.35949	3.11368	2.82741	2.78962	1.55888	3.59442	4.04545	3.79826	3.86133	2.73133	2.95204	3.28865	9.16194	11.3994	11.9792	11.798	10.2802	10.9513	2.64728	2.6431	1.86366	dao-4	-0.0566785	0.859378	0.641867	0.00152165	0.25461	0.235081	2.10792	1.01921e-16	2.13683	6.01069e-17	-0.0865128
WBGene00000931	dao-5	179.79	188.838	189.879	153.926	142.752	153.926	155.503	150.829	158.863	156.103	144.989	151.084	149.029	143.316	150.131	179.419	171.4	195.119	154.065	171.034	156.517	146.25	144.934	148.558	143.848	145.448	146.322	160.688	170.129	161.919	141.364	147.919	154.065	159.868	146.716	146.444	dao-5	-0.214769	2.88405e-05	-0.129779	0.00484744	-0.143333	0.00211238	0.0339865	0.445049	-0.118825	0.0086097	-0.0879395
WBGene00000932	dao-6	0.460357	0.278015	0.162898	1.26323	0.950013	1.3495	1.00139	0.952536	1.27766	3.16483	3.25774	3.25695	2.36753	2.17328	2.66667	0.218222	0.554796	0.290645	0.685113	0.298924	0.623327	1.85827	1.62146	1.65635	1.66238	1.4217	1.60328	4.50699	4.41979	5.55296	3.33829	3.92863	3.91098	0.151012	0.542725	0.208274	dao-6	0.87039	0.0956868	1.76336	5.28784e-07	1.63084	3.19139e-06	3.2534	2.50126e-15	2.88365	2.07928e-13	-0.967934
WBGene00000933	dap-3	45.0295	45.6867	46.1761	28.2797	27.5688	29.9057	30.5827	28.88	29.1525	22.9676	22.619	22.8143	23.8545	18.7538	23.6779	45.2888	45.1625	43.2322	52.2509	53.2406	55.1125	29.6345	31.3448	32.0077	31.6532	32.0745	31.7787	22.2249	23.2382	24.9039	21.8925	26.501	24.3826	41.1452	42.8863	42.8729	dap-3	0.230198	0.000270057	-0.788827	1.26706e-17	-0.7495	8.91737e-17	-1.19177	1.83533e-23	-1.14615	6.38487e-23	-0.339717
WBGene00000934	dat-1	2.29212	2.04614	2.05783	2.08148	2.17983	1.979	2.19783	2.06242	2.28622	2.50757	2.68481	2.26994	2.31325	2.42238	2.36573	1.45051	1.74039	1.74768	1.97235	1.82843	1.56766	1.89663	2.06278	1.9007	2.44065	2.10623	2.06083	2.40218	2.65236	2.98688	3.01048	2.91219	2.61466	1.18035	2.10657	1.17006	dat-1	-0.257237	0.21785	0.131791	0.471133	0.301904	0.084612	0.583667	0.000572704	0.67318	8.15151e-05	-0.319826
WBGene00000935	daz-1	348.13	361.573	363.641	251.464	263.463	261.428	265.975	278.662	278.235	138.203	129.74	133.572	139.586	132.679	136.949	387.44	363.641	401.107	421.125	435.49	434.281	243.367	254.407	246.607	288.103	295.648	282.254	117.604	118.512	121.189	127.456	137.145	131.779	453.498	428.304	443.785	daz-1	0.266378	2.4005e-10	-0.794343	2.42979e-27	-0.576022	5.73183e-22	-1.8531	3.46797e-41	-1.70393	6.85771e-40	0.0380414
WBGene00000936	dbl-1	9.24734	7.52169	8.43139	10.5238	10.2248	9.02424	8.53744	8.90899	9.13188	11.6987	11.8982	11.3958	10.6182	10.423	10.2913	7.94425	8.27112	8.16316	8.59178	9.56164	8.88331	8.57948	7.10439	7.37452	7.50663	8.61678	8.34269	11.6724	15.2173	14.4247	10.4261	10.1669	11.6554	8.91563	9.88199	8.72912	dbl-1	0.105142	0.424562	-0.233064	0.0290745	-0.14516	0.173847	0.603863	2.05922e-08	0.25317	0.00994918	0.0251449
WBGene00000937	dbr-1	51.4674	51.7111	51.3497	32.1458	33.9473	34.1563	37.7412	36.6084	35.1619	28.2835	27.7555	29.1725	26.379	29.3727	26.5671	51.5424	51.2929	52.2852	49.835	49.3039	49.3192	35.2946	35.1527	35.6186	38.7968	37.9894	35.5426	29.2254	32.0077	30.3949	25.6873	27.7715	28.0304	48.3152	48.3203	50.005	dbr-1	-0.0578285	0.263342	-0.485103	1.40314e-14	-0.403328	3.91073e-12	-0.697193	8.39286e-20	-0.866507	6.08351e-23	-0.0179595
WBGene00000938	dcp-66	91.4632	94.3049	87.2856	83.6661	80.5814	81.545	76.3123	84.6895	79.9021	81.7476	80.0915	85.0313	84.7314	84.3999	90.237	89.8914	90.2927	83.3901	94.6428	82.1902	92.057	74.4802	85.6662	78.7062	83.1492	82.2376	89.5991	98.5312	95.1783	94.7645	109.065	89.8914	99.4859	89.1889	96.5646	94.4323	dcp-66	-0.0241485	0.786766	-0.170606	0.00718545	-0.0749577	0.239759	0.103893	0.084716	0.148722	0.014188	0.0612118
WBGene00000939	dcr-1	182.86	173.412	160.292	150.181	141.364	144.989	142.581	152.287	141.707	112.571	110.021	123.562	124.318	116.713	127.419	160.512	160.453	150.23	192.391	167.261	188.422	130.296	139.835	134.681	138.087	148.408	149.743	126.757	113.942	114.73	128.526	115.949	119.039	163.117	183.598	175.255	dcr-1	0.0847522	0.21418	-0.434991	4.6991e-10	-0.327449	3.51035e-07	-0.623799	1.20559e-14	-0.590972	6.5433e-14	-0.0694161
WBGene00000940	dcs-1	52.3243	48.6785	50.406	49.8264	48.4154	50.3369	54.7171	52.3622	55.2784	52.4593	46.6032	47.3232	46.1116	48.7286	48.9883	54.5473	50.1137	53.3865	56.4375	55.8931	55.1479	54.573	53.0041	53.5134	52.7785	53.6577	50.5268	53.5505	53.5313	49.397	55.2432	51.584	56.6618	55.2346	60.3393	54.3408	dcs-1	0.146077	0.00924618	-0.0561453	0.259507	-0.0939562	0.0597939	-0.0989804	0.0420454	-0.0358024	0.462152	0.0193344
WBGene00000941	ddp-1	49.5557	53.1932	54.9716	30.6283	39.7711	33.9788	39.5434	36.2278	38.2854	27.7584	32.3766	26.5146	26.5849	26.2237	25.4355	47.8463	49.1361	51.9058	62.8235	66.4728	64.2497	37.7412	35.6186	38.3879	37.7727	33.6877	39.2156	22.277	22.1905	21.6917	18.4925	23.3725	18.657	42.3302	40.1358	41.7669	ddp-1	0.296322	0.000267388	-0.792808	3.41489e-14	-0.808936	2.57108e-14	-1.54839	7.80091e-23	-1.68563	8.40617e-24	-0.639591
WBGene00000942	deb-1	66.4846	61.0489	64.3729	95.7108	97.6849	93.8236	79.7713	72.7698	78.4337	91.1259	90.5765	90.2526	93.5691	93.188	93.9668	65.5013	69.785	64.778	73.8956	65.3053	72.3433	103.664	100.202	107.899	85.7643	90.9225	90.4154	99.7845	92.5197	93.188	103.711	102.351	102.671	64.4241	67.096	67.5393	deb-1	0.13933	0.00758476	0.56093	2.15197e-17	0.338054	3.37822e-10	0.433761	1.20947e-13	0.547486	3.51151e-17	-0.0859999
WBGene00000950	deg-1	5.81802	4.40264	5.20634	6.61391	6.11364	6.77712	6.59415	5.03746	5.37255	4.96682	6.23299	5.71285	5.81802	6.89944	6.67139	5.95787	6.89569	5.5492	7.69424	7.42501	7.66427	6.08614	6.27595	6.86863	5.78758	5.61585	6.70386	5.71492	5.24257	5.41685	7.09819	6.20959	6.27754	6.0709	7.11264	8.29588	deg-1	0.571646	9.73575e-05	-0.246347	0.0441972	-0.335572	0.00771686	-0.477254	0.000264218	-0.220597	0.0653051	-0.0968166
WBGene00000951	deg-3	4.08638	4.28855	4.00001	7.36117	7.35185	6.8783	7.53648	6.55461	6.37691	10.6129	11.1171	12.1648	10.5104	10.0265	9.78467	4.45113	3.42046	3.23446	4.93349	5.277	4.71046	7.61849	6.3186	7.46365	6.45123	6.98039	7.61767	14.9408	15.0399	15.0141	12.6344	12.9178	12.2507	5.01775	4.45337	4.50834	deg-3	0.268983	0.0510722	0.516853	6.73828e-06	0.494682	1.59206e-05	1.59393	9.21544e-22	1.34232	1.33165e-18	-0.0944632
WBGene00000952	del-1	1.42274	1.33566	1.41973	1.48756	1.77775	2.02069	1.89412	1.6257	2.17526	1.6174	2.23488	1.68449	2.03219	1.80728	1.74039	1.9471	1.82843	1.1554	4.25514	4.33743	5.71285	1.44812	1.72532	1.94317	1.74943	1.62687	1.97449	1.91701	2.32317	1.86711	1.979	2.01059	1.911	1.39922	1.26772	1.7927	del-1	1.76272	2.563e-12	-1.48028	1.3107e-11	-1.40982	3.85989e-11	-1.22146	4.10822e-10	-1.26444	2.15872e-10	-1.68379
WBGene00000953	del-2	2.12029	1.64417	2.51894	1.48756	1.3179	1.38598	1.19843	1.07754	1.23678	1.91701	2.05924	1.65635	1.89209	1.90956	1.78958	2.03219	1.979	2.66157	1.83029	1.89538	1.9194	0.838378	1.11296	1.03484	1.1366	1.55382	1.25756	1.97724	2.20383	1.78588	1.75492	1.61144	1.82153	1.83726	1.3352	1.94756	del-2	-0.132886	0.568074	-0.928619	4.52509e-05	-0.527949	0.00877669	0.0749372	0.674354	-0.123352	0.49991	-0.159515
WBGene00000955	des-2	5.28935	5.0275	5.57839	9.09115	8.36776	9.71017	7.608	8.03353	8.14198	12.7691	12.7911	13.3921	12.0486	11.2634	13.0666	4.97886	4.39635	4.57068	6.55169	5.33452	7.05678	8.57948	7.66617	7.88457	8.83311	8.99519	7.77149	18.1134	14.9537	16.5706	16.1169	13.8665	14.276	6.14069	5.12223	4.57438	des-2	0.244409	0.0872276	0.35754	0.00183016	0.44144	0.000149944	1.3954	8.70873e-19	1.23135	1.35099e-16	-0.258739
WBGene00000958	dgk-1	9.49184	8.99361	9.09971	10.307	10.659	10.3214	10.0807	9.13545	9.50272	12.2217	11.8283	11.8145	10.9245	11.4425	12.4072	9.7819	10.231	9.89484	10.1011	8.06877	8.66031	10.7692	9.95871	10.1282	8.68955	9.35969	9.09305	14.7617	13.0835	14.0609	13.6472	10.955	12.8196	10.01	10.0208	8.78797	dgk-1	-0.0461503	0.726853	0.207368	0.0252482	0.022508	0.828718	0.648034	5.01045e-10	0.480611	7.95031e-07	0.107011
WBGene00000959	dgk-2	25.2121	25.8204	26.6685	35.6008	36.1903	36.4983	34.5151	35.8818	33.7031	66.1144	66.4846	63.2189	59.1274	57.7261	58.9122	25.4327	25.8536	27.1675	25.8851	26.1476	25.6319	37.1204	40.9993	35.1757	37.3678	36.5876	36.0401	70.8316	67.7242	68.9523	58.1603	56.7578	54.3351	26.3744	27.5028	28.0558	dgk-2	-0.000299821	0.997306	0.541911	1.93936e-14	0.501988	3.29733e-13	1.41764	1.03936e-31	1.12334	3.06588e-27	0.0766987
WBGene00000960	dgk-3	1.42274	0.752667	0.403281	1.10413	0.592749	0.952536	1.42274	1.19843	1.15716	1.97679	1.93015	1.51581	1.33901	1.03212	1.65635	1.06067	0.769489	0.775627	0.685113	0.413346	0.861047	0.718887	1.72532	1.24962	1.35813	1.4217	1.36535	2.07184	1.72112	1.70759	1.92785	1.63701	1.59022	0.851659	0.800805	0.374415	dgk-3	-0.276191	0.609792	0.88964	0.0173018	1.14516	0.00196623	1.54776	2.29452e-05	1.45489	6.62691e-05	0.0230879
WBGene00000961	dgn-1	56.7109	56.1806	58.3262	54.7865	53.1563	55.7631	53.4651	49.9028	50.8014	87.9472	92.672	87.6923	86.5414	79.9766	84.602	58.9017	62.6122	60.6932	57.6497	60.6335	59.4906	54.948	56.8433	53.333	49.1581	51.9148	50.777	93.2288	97.0881	102.326	96.5872	102.996	96.9926	58.5117	57.2642	58.3262	dgn-1	0.0541069	0.319545	-0.106662	0.0168171	-0.227446	3.37437e-06	0.718352	1.75775e-22	0.738004	6.07949e-23	-0.029863
WBGene00000962	dhc-1	414.103	405.74	356.852	659.356	625.571	600.982	608.999	606.563	582.299	637.81	600.982	728.892	648.76	674.74	728.892	361.994	395.711	304.791	480.413	396.619	449.845	535.944	551.859	537.97	549.391	574.921	643.381	829.774	705.151	759.673	785.796	651.35	714.569	458.101	507.515	494.546	dhc-1	0.171786	0.0755881	0.297515	0.000367747	0.415185	2.24375e-06	0.791565	6.31852e-14	0.697827	3.74721e-12	0.141244
WBGene00000963	dhp-1	17.0949	17.3026	18.4422	21.0601	18.7251	18.9605	18.8011	22.8426	19.7545	19.5535	22.7954	24.8798	23.1867	18.5143	22.4173	17.8443	16.5766	16.521	20.2619	18.9947	19.5649	23.6356	22.7448	25.1939	22.1487	21.7698	23.2447	35.7282	32.6651	33.8309	28.5362	30.6331	29.8032	18.1953	21.0423	19.676	dhp-1	0.15506	0.145418	0.282296	0.00119267	0.1913	0.0280226	0.796871	1.05758e-13	0.596873	8.87334e-10	0.000128508
WBGene00000964	dhp-2	16.5315	14.5313	14.0568	16.9628	15.2109	15.5155	16.3475	17.0509	16.979	15.7304	19.3205	17.9045	19.1314	15.0288	16.7722	14.7203	14.3334	13.9164	17.3935	15.5395	15.8977	16.1743	15.7665	15.1208	16.694	15.9166	15.871	24.8982	16.5783	20.9858	19.0172	19.2153	16.4406	15.1994	17.6756	16.7681	dhp-2	0.11576	0.39697	-0.0520204	0.644369	-0.00901094	0.939524	0.337243	0.00111006	0.161177	0.116582	0.0226286
WBGene00000965	dhs-1	56.4976	59.2107	59.5168	47.2789	48.1528	48.5836	50.7052	52.4193	51.1863	53.5224	51.7177	49.0252	49.7137	51.584	48.2632	58.8438	58.684	60.6932	60.2744	59.9324	58.8062	51.8	51.2767	49.13	51.6277	50.6464	49.8479	53.7713	57.7439	53.4651	52.9165	54.2888	57.3459	58.7343	59.1831	58.2356	dhs-1	0.0311956	0.597562	-0.234318	1.86283e-06	-0.234915	1.9387e-06	-0.118597	0.00747491	-0.122277	0.00593458	-0.023188
WBGene00000966	dhs-2	13.5135	16.1909	14.8786	3.13512	2.86156	2.59174	2.39966	3.03745	2.5769	3.46672	2.76446	3.36465	3.16483	3.33829	2.4557	14.768	14.2158	13.5578	7.57708	7.29649	9.27886	3.50422	2.98531	2.67018	3.16483	2.83342	3.45898	3.91879	4.09551	4.97379	2.70258	2.84646	2.87217	5.23015	6.16838	5.54771	dhs-2	-0.888638	2.30984e-12	-1.39944	5.96636e-14	-1.34917	1.68117e-13	-0.894573	8.14477e-10	-1.51234	9.59951e-15	-0.506425
WBGene00000967	dhs-3	84.2279	89.8316	85.9726	74.203	72.9559	72.3111	75.5216	79.0666	70.3388	58.2901	57.8095	58.8165	60.7197	66.947	59.4692	84.8717	81.6185	80.7949	30.3114	29.2792	29.5385	65.3584	60.2535	62.5428	54.2816	56.4541	55.1304	47.7352	53.2216	46.3285	54.266	53.1335	51.6635	42.8573	42.8217	42.6559	dhs-3	-1.54436	1.33441e-29	1.07732	1.00543e-23	0.896031	2.86845e-20	0.722197	4.8315e-17	0.835512	1.69564e-19	0.526107
WBGene00000968	dhs-4	11.0516	10.698	10.5661	3.37061	3.73975	3.11741	3.39145	3.95101	4.26906	2.53608	3.12289	3.60742	2.79561	2.75612	3.29444	9.70157	10.2809	11.6963	4.39592	4.28077	4.78086	4.04545	3.29519	3.42111	3.96146	3.50669	3.36102	3.94231	3.37423	2.62961	2.70258	2.62255	2.87217	5.23015	5.18163	4.97453	dhs-4	-1.26524	9.44328e-15	-0.326649	0.018328	-0.315438	0.0232439	-0.454241	0.00146926	-0.714544	7.03632e-06	0.194585
WBGene00000969	dhs-5	10.0784	9.7497	8.71324	5.01915	5.35337	5.86409	5.06473	6.24954	6.37691	9.93933	11.2984	11.1486	10.3873	9.15422	11.2473	8.45867	8.3905	9.96346	7.23217	8.80884	7.20588	5.09191	4.29192	4.77289	5.27452	6.1282	5.25934	11.966	12.8616	11.2604	9.24191	9.47502	8.96863	7.81817	8.29627	8.66947	dhs-5	-0.299749	0.0183815	-0.712723	1.11166e-06	-0.477803	0.000312051	0.638717	1.09968e-07	0.258099	0.0210029	0.0973679
WBGene00000970	dhs-6	72.488	67.2773	69.3552	49.4953	50.8014	51.1082	49.0162	52.5131	45.8867	41.8591	41.0594	42.1381	45.1041	42.0887	42.8906	67.4159	64.0003	66.3098	68.7219	70.7399	68.46	58.4718	57.0206	53.333	55.3116	56.3696	56.778	45.7021	44.7997	43.0477	45.9997	43.237	43.883	65.3781	63.0486	58.7865	dhs-6	-0.00777755	0.90797	-0.301417	1.43768e-08	-0.303578	1.37821e-08	-0.638966	4.53615e-18	-0.643639	3.63288e-18	-0.152551
WBGene00000971	dhs-7	13.7982	11.6052	11.2984	1.23077	1.03484	1.31461	0.924161	0.952536	1.23678	0.583319	0.918372	0.946391	0.684372	1.35162	1.30536	10.9486	9.99914	10.5064	3.91098	5.01915	3.41728	1.68781	1.48792	1.65635	1.58572	1.38394	1.44812	0.878252	0.70869	0.592749	0.809679	0.803068	0.493705	1.0424	1.67438	1.23635	dhs-7	-1.5844	3.05302e-16	-1.33732	8.39399e-09	-1.46679	2.14112e-09	-2.50229	1.18234e-12	-2.56923	9.41649e-13	-1.65328
WBGene00000972	dhs-8	1.26037	1.64417	1.6662	1.18199	0.871938	1.23809	1.1665	0.881983	1.23678	0.808803	1.05039	0.802714	0.655331	0.698922	1.03719	1.06067	2.55123	1.58414	1.49128	1.96677	1.56766	0.683414	0.684372	0.993436	1.10592	0.753384	1.10449	0.420071	0.941332	0.912908	0.839223	0.833811	0.97544	2.06242	1.8261	2.09948	dhs-8	0.138073	0.686466	-1.10258	0.000436699	-0.773808	0.00709588	-1.22391	0.000151639	-0.917426	0.00185115	0.260638
WBGene00000973	dhs-9	26.0441	25.6176	26.3139	45.939	46.959	46.0098	48.9655	46.8932	48.1458	32.0802	37.955	34.9243	39.9264	41.0517	38.0959	26.1148	24.7839	26.9248	33.7959	34.7189	33.0272	53.3804	48.9803	50.811	49.3622	44.6072	45.2707	31.0112	33.8548	33.8309	32.8088	37.3151	36.51	49.3116	46.9747	47.1121	dhs-9	0.380795	5.64036e-07	0.592462	3.12339e-14	0.454306	1.59192e-10	-0.0419363	0.48968	0.0685326	0.249108	0.497917
WBGene00000974	dhs-11	26.3744	26.0259	25.8786	11.3748	11.4737	12.3094	12.6404	12.6055	13.5311	8.66031	8.17253	7.50218	8.42361	7.60483	7.6371	23.8746	25.3348	25.181	22.9246	23.4166	24.0758	11.0431	10.4059	10.8812	11.4853	11.8566	12.4195	6.44544	7.25406	6.87003	6.40508	6.78274	5.21355	21.8155	21.4182	21.1743	dhs-11	-0.152959	0.0254345	-1.12321	6.65824e-20	-0.977954	5.38804e-18	-1.77682	1.94739e-25	-1.94488	2.86133e-26	-0.128477
WBGene00000975	dhs-12	37.3951	36.3576	38.2985	25.1785	26.4661	25.8149	27.3024	27.0009	27.1234	22.9676	25.467	24.6442	27.6147	26.4172	25.6205	38.4298	33.8033	34.3235	33.4049	33.4783	32.6259	26.137	23.5659	23.3429	24.4785	23.9921	24.7321	22.7913	23.9886	22.1247	21.8925	22.9246	20.8082	36.1132	34.0272	34.5384	dhs-12	-0.171008	0.00280752	-0.447822	5.68352e-11	-0.442953	8.97001e-11	-0.530955	4.42784e-13	-0.601649	1.15235e-14	0.0727463
WBGene00000976	dhs-13	66.3926	65.3053	73.1247	62.5428	65.2152	62.1913	62.9607	53.986	61.3884	52.2509	52.0536	47.9728	52.2509	51.7111	52.901	76.7476	75.5565	73.8152	59.7207	57.3834	59.805	59.0758	59.663	62.0221	56.0183	53.8842	53.924	47.6589	49.6158	50.5333	47.8118	56.4067	55.0246	59.1727	57.5549	58.578	dhs-13	-0.209781	0.000600105	0.0310177	0.586959	-0.110811	0.0492276	-0.259442	1.54303e-05	-0.155355	0.00553322	-0.0129405
WBGene00000977	dhs-14	15.2345	14.6521	14.7402	10.6582	9.82636	9.42013	13.6698	12.8731	14.5609	34.4508	32.1228	32.7011	26.5849	26.2752	25.284	12.886	12.8046	14.155	12.3344	12.6941	12.381	13.3262	11.7471	14.407	16.2595	13.7982	14.5839	43.9428	45.4759	44.531	31.2561	36.144	33.2272	6.31789	6.99214	5.966	dhs-14	-0.25442	0.00465977	0.0727163	0.384211	0.251671	0.00210678	1.84017	6.24759e-30	1.42498	5.90742e-25	-0.959629
WBGene00000978	dhs-15	1.3495	1.4906	1.89663	1.71851	1.55736	1.62042	1.53824	1.46684	1.63404	1.1366	1.14722	1.71572	1.30967	1.48355	1.20709	1.62042	1.4906	1.58414	1.55783	2.33923	2.05783	1.75925	1.45051	1.48125	1.8222	1.46757	2.01932	1.50929	1.33758	1.70759	1.69677	1.39449	1.32088	1.11296	1.46245	1.6487	dhs-15	0.325384	0.161909	-0.32953	0.0965569	-0.158021	0.427541	-0.373821	0.0568085	-0.420829	0.0341781	-0.494737
WBGene00000979	dhs-16	0.460357	0.610211	0.968863	0.37969	0.677087	0.336655	0.485989	0.64271	0.624069	0.865706	1.17519	1.18748	1.2736	1.45956	1.41287	0.846705	0.48667	0.929275	0.500117	0.353572	0.282607	0.389712	0.421325	0.709424	0.700371	0.589504	0.521425	1.41903	1.7748	1.67523	0.839223	1.18035	1.17871	0.633884	0.481072	0.492236	dhs-16	-0.814499	0.0569997	0.406713	0.306692	0.702233	0.0655009	2.13316	1.40478e-08	1.5151	2.90308e-05	0.529199
WBGene00000980	dhs-17	22.09	22.4968	22.2639	7.8201	9.57265	9.24854	11.4522	12.8497	12.0192	6.99859	6.66771	6.7388	5.87287	5.49307	5.67798	22.0164	22.6779	23.4578	21.4448	22.0207	21.478	8.11517	8.50256	8.1346	10.6167	11.0516	10.4277	8.32725	6.42828	7.47536	5.90509	5.87116	5.66701	22.5987	21.6985	21.9327	dhs-17	-0.0418071	0.577082	-1.39185	8.8277e-24	-1.01712	1.0207e-19	-1.55453	2.29185e-25	-1.89666	2.22736e-27	0.0282127
WBGene00000981	dhs-18	23.3957	24.2065	23.4309	17.3133	17.7478	17.3701	17.3613	18.0296	18.0142	28.4339	26.8429	26.9226	24.8617	25.4067	24.9972	21.5081	21.6348	21.8828	22.2812	23.6643	22.5294	22.1586	22.5836	22.0085	23.3533	22.7296	22.973	27.8054	30.9978	28.4969	25.1676	23.1405	25.2585	11.057	11.2516	9.56959	dhs-18	-0.0532157	0.452593	-0.0363965	0.531298	0.0125687	0.8372	0.349287	1.30075e-08	0.102844	0.0584176	-1.10618
WBGene00000982	dhs-19	30.7336	30.6283	32.4625	26.1434	24.3998	24.8923	22.5556	24.8072	24.3474	26.8675	29.577	26.6685	31.4081	29.8641	28.7589	31.3203	29.9362	29.0155	27.6079	29.5961	30.5133	27.7821	26.2442	27.2981	24.6176	26.3114	26.3435	27.6244	26.9707	24.0387	30.1182	30.5657	31.4501	28.0744	29.0882	29.188	dhs-19	-0.0978065	0.167114	-0.108328	0.0781875	-0.182346	0.00390352	-0.159084	0.00962885	0.0718859	0.222426	-0.0216563
WBGene00000983	dhs-20	15.62	14.6521	14.7402	6.11997	5.13099	5.46789	6.16838	6.21	5.99798	6.66501	7.43199	6.88174	7.08344	8.37237	7.79122	13.9711	13.4787	14.2687	11.2001	11.0793	10.959	7.03115	6.55942	5.72068	5.85342	5.41685	5.86596	7.61049	9.57111	8.44128	7.6371	7.79719	7.45597	7.63892	6.803	7.22498	dhs-20	-0.436959	1.13494e-06	-0.788505	1.46644e-11	-0.956731	1.53319e-13	-0.381756	2.4948e-05	-0.53832	6.61696e-08	-0.618816
WBGene00000984	dhs-21	19.7852	20.6418	18.7036	23.0981	25.4067	26.8857	21.2739	24.4101	22.2249	17.1567	17.8857	18.6209	24.6624	24.1327	21.843	20.1197	17.9116	19.0739	19.9534	19.6155	18.997	27.3672	25.4013	26.137	25.2496	24.9763	24.6127	17.4389	16.8991	16.6244	17.1446	20.6022	19.8323	18.5598	19.5539	19.2928	dhs-21	-0.013005	0.902991	0.42968	2.86378e-08	0.353929	2.14808e-06	-0.200617	0.00635316	-0.0288112	0.690145	-0.0289502
WBGene00000985	dhs-22	134.834	131.535	128.099	249.783	252.452	256.792	255.469	262.118	251.091	258.019	270.282	264.97	279.931	288.345	277.465	138.802	129.844	131.865	123.477	128.278	122.546	283.622	256.792	265.255	251.641	249.09	250.083	263.128	279.555	252.112	275.219	260.034	256.005	146.981	143.316	138.696	dhs-22	-0.0756908	0.116056	1.10503	1.03626e-30	1.00452	9.78799e-29	1.08536	8.75315e-31	1.07955	1.16881e-30	0.196651
WBGene00000986	dhs-23	2.66667	1.81249	3.46496	0.933149	1.24456	1.3495	1.31507	1.99558	1.3179	1.50617	1.9007	1.4635	1.2736	1.26988	0.917729	2.18061	2.30412	2.90945	1.43107	3.2619	1.84919	1.05039	1.0424	0.921401	0.912908	1.46757	1.29341	2.20723	2.03853	2.28863	1.0424	0.722833	1.09653	1.9815	1.75148	1.7927	dhs-23	-0.3181	0.268594	-1.0326	0.00102278	-0.772369	0.00867709	0.0845354	0.733857	-1.12835	0.000444207	-0.157665
WBGene00000987	dhs-24	41.2855	41.8392	41.2413	35.6587	37.6826	36.8882	37.4138	35.5936	36.7342	35.8467	35.7563	39.7624	39.1119	40.0818	38.0959	41.3341	41.8148	38.4864	50.02	49.7013	50.1557	40.0505	43.3328	40.5881	40.279	35.6647	39.9475	35.9691	41.3777	40.6584	38.8564	39.8702	39.9327	42.3763	46.1961	44.0794	dhs-24	0.269203	3.49751e-05	-0.27461	6.80938e-06	-0.3732	1.93715e-08	-0.347693	6.97521e-08	-0.337071	1.3333e-07	-0.17707
WBGene00000988	dhs-25	92.6346	95.5091	92.6144	13.3843	11.9353	13.3784	12.0518	11.2191	12.7569	7.73103	7.50546	8.03864	8.68355	9.18736	8.90523	94.3903	92.9899	93.0444	108.892	104.831	109.088	12.754	13.5127	14.4904	12.6055	12.8478	13.9243	6.64109	7.61849	8.00344	9.47502	8.61124	9.58522	58.3352	60.7485	57.4296	dhs-25	0.20126	2.80543e-06	-2.98732	6.65178e-41	-3.03632	6.70134e-41	-3.86217	4.35021e-42	-3.54553	4.96135e-42	-0.871074
WBGene00000989	dhs-26	17.6198	17.4851	15.6238	0.25924	0.470065	0.254832	0.210239	0.206576	0.171229	0.583319	0.373425	0.564775	0.332997	0.303254	0.335764	16.2476	15.0612	17.6506	0.279227	0.583319	0.177916	0.237468	0.237468	0.385618	0.411833	0.431889	0.279703	0.516854	0.418535	0.307259	0.50178	0.381961	0.3414	0.851659	1.75148	1.17006	dhs-26	-5.78023	1.14803e-20	-0.138715	0.789073	0.259389	0.596338	0.398791	0.374667	0.391446	0.38516	1.96975
WBGene00000990	dhs-27	13.7518	14.0936	14.2827	4.5164	5.10315	4.73387	4.20359	5.75733	5.54771	7.84829	8.29505	7.95497	7.538	8.71521	7.32036	15.4198	16.9034	16.2325	14.3071	15.0489	14.0408	5.73959	4.86754	4.89664	5.74248	7.17081	5.56619	12.4154	12.6038	11.802	7.99558	8.00619	8.17291	14.2947	14.1828	15.6057	dhs-27	0.0424151	0.694374	-1.48861	3.7494e-19	-1.24045	4.87375e-17	-0.237036	0.0033892	-0.843573	6.00848e-13	0.0218099
WBGene00000991	dhs-28	90.0887	87.8034	94.371	102.775	95.8794	100.917	98.1593	101.995	104.256	150.361	147.281	148.708	144.16	139.477	136.881	79.9278	81.8574	81.1283	72.1653	71.1429	71.1561	131.119	124.443	122.392	118.512	121.075	111.279	142.136	143.479	141.819	128.426	125.952	124.754	53.7234	57.0135	56.778	dhs-28	-0.343632	9.50234e-11	0.816895	3.41105e-25	0.709292	1.62867e-22	0.994977	3.58508e-29	0.821899	1.18936e-25	-0.356986
WBGene00000992	dhs-29	14.1076	13.0072	14.1594	9.35969	9.15106	8.54656	9.08807	9.64116	7.96798	12.2217	13.993	13.4434	13.3174	13.9895	12.754	14.4669	14.5049	15.5541	14.0553	14.8719	14.895	12.0248	11.0402	10.2291	9.45118	9.44593	10.4622	15.0633	17.1509	16.3662	12.566	14.9227	15.9868	14.1076	13.9598	14.276	dhs-29	0.0870179	0.436635	-0.398983	4.40938e-05	-0.578989	9.1823e-08	0.147139	0.0788938	-0.0183411	0.835453	-0.0490745
WBGene00000993	dhs-30	22.09	21.4984	21.8091	17.2774	17.7478	18.0102	16.0269	16.8027	15.8101	14.3153	13.8285	14.2489	12.543	15.5756	14.0848	18.4899	21.2262	19.2001	19.7579	20.8703	18.4422	19.0889	18.6452	16.3993	19.1263	19.4059	16.7148	10.6621	9.18578	11.0248	15.7145	15.4038	14.1076	17.7613	16.5654	17.2271	dhs-30	-0.148515	0.0715039	-0.127228	0.0875466	-0.0979757	0.193719	-0.93873	3.37458e-15	-0.385047	3.59021e-06	-0.195096
WBGene00000994	dic-1	65.8092	68.4173	67.8799	41.8657	41.6947	41.0881	46.132	47.6661	46.4523	28.9501	29.5141	28.9387	28.2909	30.9093	30.3076	65.4188	68.9523	65.4029	63.515	62.6329	62.3674	38.0514	38.4546	37.2668	42.5813	46.6972	45.0061	35.318	35.2885	29.7509	32.566	29.7961	32.2666	58.6731	57.6497	59.4692	dic-1	-0.100264	0.0749052	-0.728594	3.30303e-18	-0.49036	7.96657e-13	-0.914101	1.23418e-21	-0.995359	7.95382e-23	-0.100884
WBGene00000995	die-1	75.1856	76.9233	75.36	38.5986	42.0754	38.1983	48.6626	48.4027	45.9997	29.0302	27.713	28.9387	26.5209	25.3704	24.8617	86.2116	84.0201	84.6152	76.1269	80.7949	82.2243	33.6436	35.9135	36.1785	43.3173	48.6457	48.8743	32.5124	40.4696	38.7673	30.6283	31.4005	31.5011	91.1636	90.3586	92.3465	die-1	0.0715218	0.243636	-1.17743	1.12272e-24	-0.765272	1.90052e-18	-1.10322	4.23748e-24	-1.35375	6.84277e-27	0.19631
WBGene00000996	dif-1	78.7367	77.3055	76.5096	44.8161	49.72	46.7255	51.0734	48.1855	46.7968	29.9097	30.2813	30.3009	35.5035	31.4953	34.5326	73.7377	74.1909	72.7099	62.487	63.3625	64.4241	46.8546	47.4294	47.1612	50.2006	49.7075	50.6383	28.297	25.3449	27.004	24.5865	28.2316	26.7601	61.0713	58.6387	60.4855	dif-1	-0.289501	2.85701e-08	-0.427736	8.73702e-13	-0.337793	6.22673e-10	-1.23974	5.94755e-28	-1.25994	3.88928e-28	-0.0785973
WBGene00000998	dig-1	44.3239	41.139	40.7177	87.4114	87.0031	79.3378	76.3123	63.6086	70.1527	83.6831	81.7793	95.5676	88.0687	91.7272	93.7078	38.2854	40.4602	38.9925	52.0156	45.7412	51.7111	79.9278	86.2116	83.4656	65.5157	70.4787	72.3111	94.8556	83.5039	95.8794	99.4578	95.2303	93.3385	43.5494	48.109	44.7926	dig-1	0.242801	0.0041804	0.741658	7.25246e-15	0.480175	4.75311e-09	0.875356	1.18362e-17	0.948418	5.43253e-19	-0.130235
WBGene00001000	dim-1	328.502	315.249	333.311	311.873	311.873	305.241	262.809	252.112	264.652	204.01	208.834	192.193	235.985	227.002	218.781	313.115	288.586	310.597	287.081	272.045	279.16	293.237	305.701	299.782	260.034	260.034	253.116	157.032	144.733	154.255	191.377	219.243	214.54	247.069	242.541	245.59	dim-1	-0.220957	1.38428e-06	0.100577	0.0104357	-0.116394	0.00386415	-0.87886	9.75311e-26	-0.425438	1.41783e-14	-0.188988
WBGene00001001	dis-3	102.789	107.261	101.134	66.0971	63.4688	62.4011	66.0732	68.0883	66.4431	54.3736	51.8476	54.9652	54.4062	54.1747	57.0206	101.551	99.18	91.3973	92.8149	88.0022	91.0669	60.3177	59.5168	60.3919	64.2384	70.5459	65.259	61.9834	55.6073	56.4906	56.3696	53.2803	51.4171	81.7144	85.0971	83.8056	dis-3	-0.194701	6.52725e-05	-0.592854	1.85205e-17	-0.443529	2.22786e-13	-0.64453	7.21831e-19	-0.755978	3.1792e-21	-0.117368
WBGene00001002	div-1	80.3972	79.6702	80.182	40.6166	42.8217	42.1165	50.4214	50.6086	48.1458	22.4521	22.435	20.896	21.8091	20.9363	20.7157	79.0666	79.9942	79.915	79.1888	77.1646	78.6756	38.5844	38.3029	38.7968	45.4475	50.3	48.9228	19.6795	18.9558	20.2166	21.4719	20.3991	19.5539	77.0083	75.0245	71.015	div-1	-0.0317779	0.497961	-1.02258	2.77775e-28	-0.701267	1.93761e-22	-1.99808	2.13773e-37	-1.93687	5.20118e-37	-0.0761709
WBGene00001005	dlc-1	428.304	441.446	456.021	291.179	314.088	302.129	317.908	322.677	326.71	297.475	291.773	290.771	284.516	284.968	276.178	468.519	449.845	470.158	387.44	424.617	416.114	269.271	277.842	282.436	299.988	289.046	285.518	257.137	282.436	277.842	274.348	272.819	278.235	431.922	401.945	422.372	dlc-1	-0.110926	0.00457572	-0.565303	1.97557e-20	-0.489125	4.71785e-18	-0.587478	2.62806e-21	-0.572292	7.08281e-21	0.0330681
WBGene00001006	dlg-1	41.7572	43.536	44.4937	87.4711	80.6957	88.4251	82.0384	79.1756	81.9502	209.569	201.049	210.263	193.304	179.355	198.713	44.6903	46.9671	44.8832	37.405	37.2183	39.9264	79.7042	79.3012	73.8266	72.5736	71.5615	71.7575	261.053	257.137	264.652	240.094	213.639	224.139	41.7778	41.5619	41.3137	dlg-1	-0.180399	0.0048828	1.02322	5.51229e-24	0.915071	8.47382e-22	2.77341	2.72898e-43	2.56418	9.48676e-42	0.122701
WBGene00001007	dli-1	89.4491	87.9645	90.9652	124.216	127.456	127.957	125.16	121.373	124.032	144.524	141.767	139.759	133.783	135.266	135.013	92.6144	92.5773	100.883	99.3685	97.2785	99.8166	148.891	144.453	145.352	147.611	132.299	130.895	143.01	148.807	145.632	139.086	147.026	143.612	108.275	100.297	98.4532	dli-1	0.143631	0.00353248	0.565338	2.76418e-18	0.468523	3.16721e-15	0.561163	2.25454e-18	0.535258	1.34604e-17	0.0494161
WBGene00001008	dlk-1	48.4621	51.2564	47.8562	174.021	165.123	167.261	168.859	162.047	168.095	227.848	220.328	239.048	217.425	216.055	222.375	54.9652	57.3459	56.5061	68.3612	63.2326	65.5562	181.885	175.838	176.375	170.324	161.746	164.042	237.648	228.396	239.247	220.127	220.228	219.692	97.9385	104.071	97.6849	dlk-1	0.417733	3.7464e-12	1.43839	1.73562e-35	1.33177	8.1808e-34	1.83938	1.3735e-40	1.74402	1.57704e-39	0.604311
WBGene00001016	dna-2	80.1987	83.6231	84.0201	80.9097	79.2145	80.6417	75.5913	77.0083	82.746	54.8373	53.416	58.2975	57.0305	60.6932	58.578	88.046	86.3242	81.1283	97.2295	91.637	93.3202	76.7209	78.6604	78.0202	81.8383	81.7944	83.5985	51.2311	47.9185	47.077	54.266	54.6124	52.3622	90.7622	91.637	84.5327	dna-2	0.18711	6.08355e-05	-0.273464	9.28151e-09	-0.190409	1.31161e-05	-0.948949	5.73502e-26	-0.807234	1.68584e-23	-0.0806297
WBGene00001017	dnc-1	139.121	134.33	128.769	194.976	184.832	188.282	187.982	194.374	180.764	210.43	197.473	227.848	208.461	215.132	219.454	129.499	128.902	117.377	135.179	124.897	132.094	179.657	190.737	182.86	181.885	178.874	186.234	243.068	233.618	231.672	240.601	214.939	222.681	141.514	148.708	144.687	dnc-1	-0.0366195	0.586184	0.496818	5.61958e-14	0.480658	2.15096e-13	0.853493	6.22794e-23	0.789514	1.49723e-21	0.149728
WBGene00001018	dnc-2	70.6454	71.2047	68.1812	96.328	92.6899	93.9668	95.7716	99.6516	97.7101	104.653	108.275	103.639	104.256	111.053	101.654	71.0275	60.4721	70.7116	64.4661	65.4108	66.2058	99.5918	94.3049	96.6512	86.4735	88.4567	87.8572	106.51	111.053	96.4715	100.754	93.4695	97.5454	64.1663	63.6167	61.7647	dnc-2	-0.0989901	0.100425	0.567042	1.32982e-15	0.422458	2.28166e-11	0.67705	1.30062e-18	0.572805	6.62015e-16	-0.0489888
WBGene00001019	dnj-1	109.164	104.11	110.532	123.202	119.279	118.288	121.562	117.625	115.628	116.987	119.898	119.551	122.784	125.832	121.616	110.642	106.759	111.8	98.5079	103.727	99.8166	107.53	106.844	113.574	107.64	105.65	104.31	110.87	115.069	108.994	108.484	109.018	112.47	97.1731	94.3903	97.3015	dnj-1	-0.100192	0.0100812	0.11845	0.000770002	0.0726344	0.0366816	0.149038	3.30826e-05	0.127702	0.000283869	-0.0641952
WBGene00001020	dnj-2	44.531	42.5585	43.9996	35.9135	35.5652	36.6863	35.9135	38.2719	34.592	41.23	41.1282	40.0818	41.4678	40.2745	42.0887	43.9236	41.8913	42.3119	40.8617	38.9828	41.9595	35.8027	33.5411	35.9882	33.4049	33.4607	35.0063	40.3255	44.4331	37.0257	43.4002	39.7753	41.4141	38.4821	39.2357	38.3633	dnj-2	-0.106414	0.0860168	-0.209677	0.000266522	-0.257448	1.65134e-05	-0.00357539	0.948741	0.0324517	0.544738	-0.0688155
WBGene00001021	dnj-3	15.0444	14.1997	15.3115	6.42705	7.24543	7.84947	8.86264	8.24619	8.17521	4.38115	4.594	4.32719	4.51005	4.48876	4.75282	16.1195	13.6265	14.9162	13.3242	16.3418	13.9965	6.55701	8.12464	7.41672	7.00839	8.50959	8.68836	4.04072	4.50387	4.04769	4.53435	4.41733	4.78419	16.1268	14.5933	14.4289	dnj-3	-0.0339088	0.769154	-0.982536	6.17692e-14	-0.852072	2.85522e-12	-1.7903	2.07707e-20	-1.66376	1.04853e-19	0.0520519
WBGene00001022	dnj-4	21.6437	20.605	20.3962	13.6982	13.9077	15.3503	16.1195	16.9356	17.0599	10.116	7.91342	8.92076	8.49865	10.4984	10.8336	21.0255	20.7093	20.8194	23.5983	24.3803	24.1846	14.0179	13.7243	12.8654	14.6064	15.2492	17.0304	8.61678	7.28406	8.30954	10.8306	8.9844	7.82156	22.955	24.1679	24.2537	dnj-4	0.204386	0.0169776	-0.830304	1.45116e-13	-0.624982	2.49541e-10	-1.57918	3.2178e-21	-1.39732	7.56489e-20	-0.0161899
WBGene00001023	dnj-5	448.712	442.568	428.304	289.984	289.566	278.662	308.394	317.415	303.165	195.119	185.718	194.976	186.511	200.885	207.37	454.696	456.021	441.446	490.576	473	494.546	274.348	274.348	269.639	299.274	327.276	322.075	186.234	182.302	173.7	189.282	179.355	179.27	459.537	483.042	475.577	dnj-5	0.144009	0.000114971	-0.833114	7.79046e-28	-0.620996	6.74255e-23	-1.42745	6.34559e-37	-1.41229	1.04022e-36	-0.0401474
WBGene00001025	dnj-7	72.2968	69.4948	69.23	129.74	126.552	132.094	131.238	127.59	127.988	167.379	165.123	177.264	164.531	163.117	160.512	76.5395	80.8664	80.6197	50.4214	50.5853	51.7111	109.901	109.849	105.017	101.482	96.1854	97.0389	160.688	160.688	150.296	154.496	151.246	156.517	60.0819	55.1752	58.0034	dnj-7	-0.466357	1.44713e-13	1.08831	9.19149e-29	0.948096	5.11094e-26	1.6263	9.51456e-37	1.59779	2.34161e-36	0.181335
WBGene00001026	dnj-8	101.551	95.5091	94.9126	71.1184	69.2642	76.1426	78.4871	76.4489	76.3568	59.0299	58.684	60.6932	60.0723	60.8359	65.1781	101.852	96.2557	98.3953	104.007	101.418	106.651	76.8252	74.2788	75.0865	79.9434	82.9205	83.6446	65.4694	64.2017	67.933	68.5191	64.2849	66.5943	100.395	107.846	106.033	dnj-8	0.0964079	0.0428515	-0.464189	8.07926e-15	-0.340218	8.71239e-11	-0.659367	4.56459e-20	-0.646388	9.35152e-20	0.00972807
WBGene00001027	dnj-9	53.0598	56.67	55.9043	39.5288	41.9639	40.8808	40.1976	40.0382	38.6667	29.5282	29.0099	30.8161	29.5471	31.0294	30.5133	54.3351	51.8707	52.2852	63.9542	64.9882	65.3682	43.3131	46.0098	45.1558	46.4043	45.4529	47.491	33.913	34.1901	31.4953	31.775	31.1047	31.2715	46.6597	45.7932	44.9484	dnj-9	0.230904	1.61285e-06	-0.53139	5.72646e-17	-0.47984	2.09523e-15	-0.965091	5.91676e-26	-1.0453	4.32129e-27	-0.500052
WBGene00001028	dnj-10	72.6952	71.4189	73.9789	52.8944	51.6838	54.8274	51.7243	56.6279	50.3	40.6166	38.1641	37.2126	41.4678	40.6367	41.5072	70.0652	66.7248	69.6177	104.337	105.678	104.434	62.3256	64.3865	65.9605	64.2384	62.9478	63.3241	40.9564	38.2658	39.9327	42.5856	43.1305	46.6254	64.0979	65.4188	68.7341	dnj-10	0.52802	2.01381e-17	-0.707054	1.3006e-22	-0.722992	9.34903e-23	-1.40052	3.51222e-33	-1.24971	1.514e-31	-0.666137
WBGene00001029	dnj-11	251.641	254.779	252.112	147.563	141.767	147.236	157.032	165.021	154.924	97.0389	96.7106	98.8819	102.351	107.899	102.561	247.231	245.59	249.413	223.622	239.247	237.324	146.617	141.514	142.225	158.341	157.272	153.926	89.6984	89.2417	82.9019	95.5091	97.8124	98.5312	230.027	231.143	237.648	dnj-11	-0.116081	0.000746119	-0.701754	5.46555e-26	-0.57597	1.28447e-22	-1.41934	1.25308e-37	-1.262	8.5904e-36	-0.00235032
WBGene00001030	dnj-12	350.181	347.067	344.026	350.181	341.826	352.128	344.875	353.43	338.276	423.487	401.945	419.114	409.083	403.028	406.843	343.346	332.586	340.311	326.122	338.903	324.274	352.82	344.026	350.181	349.354	338.903	344.875	430.553	441.446	434.281	414.103	395.711	403.028	403.028	406.843	417.155	dnj-12	-0.074108	0.0171647	0.0820082	0.00309178	0.0627008	0.0232438	0.401175	5.39126e-20	0.293946	4.58887e-15	0.310793
WBGene00001031	dnj-13	190.013	184.905	193.304	148.849	150.23	151.193	154.604	146.817	151.246	146.168	144.621	147.919	152.555	150.032	148.891	184.702	189.282	189.197	157.314	165.62	158.978	132.179	135.378	131.946	132.516	134.125	131.644	124.443	127.703	126.09	125.782	131.198	131.198	173.068	163.448	174.088	dnj-13	-0.237782	5.50658e-09	-0.270313	7.29125e-11	-0.274666	5.64611e-11	-0.34922	2.91203e-14	-0.312003	9.56626e-13	0.0832082
WBGene00001032	dnj-14	37.2452	37.4308	38.1958	47.491	50.3435	49.5135	54.2483	50.1936	50.5126	87.5135	91.5935	87.4114	79.7193	78.9033	75.3283	40.8484	41.7717	44.146	37.3736	38.792	37.1926	44.2381	49.0586	48.0749	48.3761	41.3284	47.1291	92.5197	97.8326	98.3434	87.9472	88.5428	93.5087	44.4985	41.6369	43.8062	dnj-14	0.0060653	0.948671	0.3174	5.95875e-07	0.268383	1.49231e-05	1.34835	5.2115e-29	1.25176	1.37945e-27	0.19667
WBGene00001033	dnj-15	37.0317	36.6136	36.8524	18.3881	20.9188	22.4428	24.1133	26.1604	23.1099	14.6116	14.5933	15.2258	14.4953	16.0353	14.125	39.6226	39.0746	39.3231	37.3257	39.2796	39.2428	22.3736	21.6985	24.4832	25.2939	27.1534	26.4425	15.1072	15.5573	13.3115	15.4987	17.0621	15.3324	38.4821	39.0474	39.7624	dnj-15	0.0678299	0.361338	-0.758447	1.0597e-15	-0.554522	9.28353e-12	-1.40031	7.53463e-24	-1.2757	1.14613e-22	0.0181197
WBGene00001034	dnj-16	60.6692	57.2352	56.5696	95.0267	93.6118	95.9367	99.2562	96.5646	98.5312	118.03	110.415	112.694	108.275	107.846	104.11	59.805	59.0299	58.3633	60.0996	59.8676	59.087	86.1934	85.5835	86.7423	87.1631	85.2372	83.7501	106.554	103.103	103.513	106.937	100.067	99.7105	61.8013	62.9816	57.8429	dnj-16	0.0379972	0.528838	0.529887	1.86095e-16	0.516431	6.61238e-16	0.806435	9.03977e-24	0.775814	4.60504e-23	0.0275976
WBGene00001035	dnj-17	65.8773	64.5122	67.133	49.2065	52.0156	51.9869	52.5507	53.6577	51.8	36.5364	35.7171	35.2769	35.171	40.3141	37.3057	65.3411	68.1536	67.4652	64.4661	70.2834	67.6969	51.6838	50.7373	48.1799	52.4371	52.3173	55.8488	35.5696	37.3257	36.51	38.3377	42.8061	41.2855	73.6907	71.7069	76.1767	dnj-17	0.0348406	0.55649	-0.426538	1.83631e-12	-0.333812	1.48991e-09	-0.887261	7.62168e-23	-0.726289	6.72148e-20	0.130687
WBGene00001036	dnj-18	39.367	37.4308	38.7738	24.0967	26.19	24.0642	25.7266	26.9248	26.9396	15.0444	15.4939	15.2258	16.3603	15.8126	15.983	38.6179	37.405	38.3568	43.0636	45.0215	42.9325	28.3362	27.2539	26.4502	29.3516	31.7832	29.2842	15.8411	16.7349	16.1787	17.2647	16.9474	16.6244	44.5638	43.6358	44.6752	dnj-18	0.180966	0.00061113	-0.675586	4.66784e-18	-0.535786	8.78438e-15	-1.4262	1.37447e-28	-1.36566	5.29015e-28	0.0205571
WBGene00001037	dnj-19	330.21	326.122	320.367	262.118	267.897	268.902	277.109	266.659	268.902	284.018	271.312	276.178	279.16	276.346	275.539	357.866	343.346	359.549	297.959	313.359	307.812	260.034	263.128	263.739	271.623	266.659	272.419	267.111	277.842	279.931	276.009	267.897	280.407	316.53	310.03	324.274	dnj-19	-0.087851	0.00633215	-0.223809	2.1983e-10	-0.180856	4.60087e-08	-0.156074	7.72635e-07	-0.157015	6.86195e-07	0.0489871
WBGene00001038	dnj-20	327.826	330.803	334.559	728.892	722.493	718.754	722.493	691.614	685.36	825.439	817.274	817.274	803.493	808.651	812.366	340.311	342.604	344.026	348.763	348.13	354.257	659.356	725.77	725.77	674.74	654.658	705.151	866.536	877.23	857.493	945.995	812.366	899.159	423.487	445.001	439.209	dnj-20	0.08184	0.0863417	1.00446	4.32286e-29	0.952117	6.65943e-28	1.30722	2.041e-34	1.33534	8.96367e-35	0.31477
WBGene00001039	dnj-21	16.0509	14.8114	15.4066	8.43471	6.93276	6.58494	8.07289	7.39643	8.63608	4.22979	4.33869	5.39343	5.1507	4.886	4.4191	17.0261	15.9773	14.6795	16.8457	17.8088	17.0137	9.28112	7.96285	7.00715	8.72579	8.45557	7.49575	4.07563	3.55571	4.53062	3.84743	4.59719	4.38983	15.8874	15.1264	15.6363	dnj-21	0.159585	0.0946442	-1.10027	1.89012e-15	-1.06879	5.4401e-15	-2.0935	4.51031e-22	-2.01306	9.56498e-22	-0.14726
WBGene00001040	dnj-22	94.2087	93.4695	92.3932	70.9438	69.3453	71.4756	76.9084	77.498	74.0196	48.7897	49.3711	46.5096	51.146	55.9183	56.0113	96.2053	86.8965	95.0267	80.7949	88.5428	86.3954	69.3182	72.2968	69.0403	76.1269	66.0153	72.4731	42.642	45.277	45.0709	49.6845	53.0668	52.0639	90.8467	88.9312	93.2811	dnj-22	-0.132178	0.0122643	-0.279002	2.28754e-07	-0.254343	1.52189e-06	-0.9428	4.78241e-23	-0.723619	3.76071e-19	0.0953553
WBGene00001041	dnj-23	48.7121	49.4829	51.5424	40.8637	38.2543	38.9652	43.2939	43.0636	42.541	37.3678	38.4778	38.2601	38.2127	37.5894	36.7572	49.2862	49.5044	46.132	48.1458	48.1265	49.5896	36.0781	34.1079	34.7286	36.3283	37.0987	37.6048	36.6604	37.7142	36.7872	38.3377	38.9925	39.3294	54.204	50.4613	57.315	dnj-23	-0.0375401	0.510281	-0.475631	6.34752e-14	-0.393618	1.73325e-11	-0.391913	1.32569e-11	-0.32224	2.1373e-09	0.14941
WBGene00001042	dnj-24	23.6959	21.7953	24.0967	16.0008	14.1186	14.4966	13.3242	14.4115	15.8101	26.2265	24.8923	25.0971	20.7784	18.1151	21.6233	22.3778	22.8576	20.7784	15.5728	16.4263	16.5303	14.5287	16.8242	16.4795	17.4889	15.5423	15.5541	29.0214	28.2943	33.3386	27.1625	28.5617	27.6449	19.5947	17.6756	19.3498	dnj-24	-0.519089	6.6802e-08	-0.0233726	0.795907	-0.000114436	0.999136	0.898235	2.99794e-16	0.780812	5.01354e-14	0.221512
WBGene00001043	dnj-25	100.318	97.2785	98.279	155.225	158.422	150.89	154.255	153.175	150.032	154.065	154.971	156.103	151.084	151.084	153.379	95.5294	91.944	95.29	95.3544	96.2305	93.1646	139.166	133.663	134.97	134.764	135.545	134.97	153.379	162.142	157.032	149.534	147.611	147.78	98.5312	96.2053	97.5937	dnj-25	-0.0553121	0.17366	0.51808	1.71949e-20	0.509345	5.24125e-20	0.73053	8.35433e-27	0.643979	1.57195e-24	0.0379733
WBGene00001044	dnj-26	4.33937	3.48094	4.07026	2.42156	2.86156	3.26073	3.26038	3.993	3.47714	2.76025	2.14848	2.20759	2.70356	3.06601	3.09971	3.44556	3.65239	3.73831	5.54702	5.6652	6.14878	3.27414	3.32415	2.92122	3.49572	3.22722	3.01162	2.13835	2.35914	2.09809	2.98014	3.10944	3.13765	6.20839	5.73959	6.52559	dnj-26	0.550638	5.21352e-05	-0.867738	6.0096e-09	-0.835932	1.40481e-08	-1.39677	2.54559e-13	-0.910821	2.02248e-09	0.0890741
WBGene00001045	dnj-27	35.5426	35.9882	31.4797	21.9282	20.0976	20.9967	29.3933	30.2188	28.5617	75.7564	77.4151	76.7071	59.4579	51.3497	56.7932	36.2592	38.0203	36.7839	33.6562	33.4299	31.7392	19.3249	19.0622	18.3549	23.7411	26.691	25.8204	87.5343	78.0947	84.6781	56.217	55.0434	56.9803	35.2827	35.1663	35.761	dnj-27	-0.0578093	0.451488	-0.800305	5.99734e-16	-0.375322	1.78337e-07	1.3396	1.02423e-28	0.767923	1.36191e-18	0.104404
WBGene00001046	dnj-28	38.9509	39.7354	38.9652	36.7188	33.2192	33.1072	37.1556	35.5371	37.3354	35.3845	34.2487	37.6295	36.1075	35.9745	35.4745	40.0757	43.9428	42.3763	42.198	40.5765	39.1253	29.0679	31.6851	30.4208	31.1775	30.9996	32.9104	29.5216	28.9115	30.6768	33.8414	32.555	33.7527	41.8262	41.5619	41.669	dnj-28	0.0505537	0.405248	-0.419217	2.91776e-11	-0.358201	1.84293e-09	-0.451783	3.09677e-12	-0.28306	2.56297e-07	0.0375741
WBGene00001047	dnj-29	205.021	206.607	199.685	239.969	234.765	241.136	243.367	240.241	238.521	291.179	274.348	293.761	275.219	280.876	272.232	208.369	212.942	205.98	208.277	205.488	208.1	248.701	252.79	258.21	253.261	244.335	249.783	306.226	304.154	313.603	288.103	288.103	276.717	206.396	210.263	207.37	dnj-29	0.0248024	0.541054	0.288685	4.15291e-13	0.265109	7.01271e-12	0.571173	3.48114e-24	0.455586	2.82377e-20	0.00499324
WBGene00001048	dnj-30	43.2322	45.4058	46.053	27.1347	26.9646	28.9039	30.9093	30.4857	31.9601	24.7321	22.9818	23.9118	23.0166	23.668	21.843	43.3035	43.6512	45.6584	40.9718	41.0321	39.4565	28.3735	27.4899	24.7922	28.9501	30.038	27.3722	24.4992	23.9268	22.2249	24.2171	23.1816	22.9598	41.8833	44.1944	41.0881	dnj-30	-0.148834	0.0128407	-0.592732	6.43162e-14	-0.492878	1.37893e-11	-0.782714	1.02565e-17	-0.787822	8.60354e-18	0.0657507
WBGene00001049	dog-1	63.0072	61.7193	63.7073	45.1113	44.3585	44.162	46.6972	47.3671	48.4593	39.636	35.8683	39.3006	39.0148	36.979	38.906	60.8765	65.0897	61.5071	65.4781	65.8655	65.9953	41.6615	46.3593	47.946	49.0162	53.7315	54.3556	43.8062	47.2789	49.3407	41.8	43.7804	41.0881	66.6189	64.6019	67.2156	dog-1	0.0667418	0.238804	-0.540002	6.40715e-15	-0.330458	5.43698e-09	-0.492603	8.00823e-14	-0.640163	2.12355e-17	0.00780748
WBGene00001050	dom-3	31.0793	32.0134	31.6605	19.821	21.7698	19.4109	22.6059	23.574	23.9798	14.4088	15.339	13.0215	16.0064	14.9769	14.9135	31.5758	29.8169	31.0577	34.818	33.3613	32.9254	19.8432	20.891	21.7527	24.2766	24.4569	25.2972	15.4498	17.3026	17.878	17.3314	17.5299	18.1428	36.2278	34.2679	36.2278	dom-3	0.0933041	0.148838	-0.694855	8.07007e-16	-0.449462	1.91753e-10	-1.00016	7.04943e-21	-0.931539	6.69639e-20	0.0779737
WBGene00001051	cks-1	213.639	217.765	217.515	118.455	127.137	122.392	142.842	146.518	149.163	73.6324	73.5544	69.1743	73.0092	72.6162	69.7712	244.474	231.381	246.907	221.519	241.136	241.136	112.922	123.1	121.642	148.453	152.504	151.526	59.9802	64.0979	65.1383	69.6756	71.4189	71.9461	266.659	237.001	266.268	cks-1	0.11603	0.00939112	-0.976452	4.49845e-27	-0.636236	3.65924e-20	-1.89489	2.04308e-37	-1.72303	4.48424e-36	0.12857
WBGene00001052	dop-1	2.75243	3.77407	2.43017	3.66351	3.93957	3.51909	4.45113	3.64099	3.65964	5.19729	5.07524	5.71285	4.72496	4.11635	4.92269	4.0791	4.4632	3.57515	3.67588	3.54383	3.41728	3.85013	4.24859	4.66613	4.51418	3.92571	3.42662	6.34539	6.81974	6.69772	6.24594	5.71285	6.08102	3.45898	2.43155	2.88262	dop-1	0.272643	0.126599	0.259212	0.0641953	0.149221	0.306891	0.90093	2.18273e-09	0.761806	1.59541e-07	-0.291907
WBGene00001053	dop-2	6.3186	4.57361	4.35503	4.35093	4.06057	5.09963	4.01621	4.0263	4.18646	5.37867	4.4184	5.77686	4.47625	5.21515	5.14791	5.4078	5.83975	5.46702	3.48094	3.46742	2.74113	4.55015	4.44094	4.97266	4.06958	3.71197	4.17708	6.09423	5.89987	6.10881	5.96383	5.21399	6.01044	3.54059	3.29126	3.80022	dop-2	-0.642697	7.43005e-05	0.534099	0.000343504	0.310398	0.0391324	0.91023	9.66305e-09	0.832705	9.15724e-08	0.14011
WBGene00001054	dpf-1	8.10604	7.57863	6.9774	7.26158	7.94425	6.99094	6.90182	6.39525	6.5152	7.24414	7.2728	8.03864	8.5485	7.01683	7.49904	8.01953	8.3905	6.48576	7.51933	6.81341	7.5763	6.79183	6.55942	7.7579	6.27754	6.08102	6.6235	9.12794	7.14643	9.07183	7.95826	9.51744	8.81425	8.06715	6.86279	7.10714	dpf-1	-0.0478807	0.756655	-0.0558333	0.629642	-0.206061	0.0729215	0.202917	0.0530408	0.2607	0.0129739	0.00676848
WBGene00001055	dpf-2	38.2325	41.5154	40.3322	49.3116	45.2496	47.3671	37.552	42.1829	40.7177	55.4173	61.5893	56.5635	60.7197	55.5994	57.7899	36.7572	38.3189	35.9801	42.7684	39.7926	42.281	40.144	49.5135	47.6238	44.7926	47.9185	47.9114	60.624	46.6292	50.3853	61.5176	56.2286	59.1936	28.9501	34.4159	30.1162	dpf-2	0.0562279	0.585134	0.131876	0.081393	0.17176	0.0237288	0.32841	2.41253e-05	0.502973	3.08752e-09	-0.420694
WBGene00001056	dpf-3	268.216	264.008	248.701	206.607	203.824	206.396	216.498	222.921	214.731	155.018	148.497	159.173	165.62	162.234	163.803	261.899	260.034	253.558	282.254	272.819	289.046	201.864	199.943	191.236	208.277	218.014	220.585	155.018	152.392	150.032	157.638	149.937	151.526	267.512	284.018	277.842	dpf-3	0.112581	0.00387745	-0.50928	4.18659e-19	-0.383974	7.73142e-15	-0.883572	3.36566e-28	-0.878537	4.45592e-28	-0.0254736
WBGene00001057	dpf-4	76.0183	76.4619	76.9639	68.0749	68.5542	67.6318	70.1936	71.4667	66.3098	67.4423	64.3442	66.7248	65.8773	64.1142	66.0667	74.7386	74.4359	76.4489	89.7466	90.0887	92.9473	72.6805	72.548	71.9325	76.0591	74.0318	80.9333	68.9645	64.6114	66.711	66.8282	65.6884	67.3005	85.7087	85.692	87.711	dpf-4	0.249449	1.00066e-08	-0.328815	1.00033e-12	-0.240526	5.11435e-09	-0.446004	4.61758e-17	-0.448953	3.77534e-17	-0.0740892
WBGene00001058	dpf-5	158.766	156.384	163.221	239.048	242.775	233.857	244.011	238.915	244.335	274.348	265.975	268.902	256.18	258.795	259.687	159.967	161.919	153.273	188.732	191.089	184.528	239.713	230.834	233.618	244.613	247.231	239.247	289.046	278.235	282.436	259.113	247.808	254.067	187.146	178.602	183.672	dpf-5	0.238546	5.9602e-10	0.319296	4.26847e-15	0.373474	2.6498e-17	0.590366	1.88879e-25	0.431209	5.23391e-20	-0.0387822
WBGene00001059	dpf-6	12.2711	15.1264	12.4566	10.7408	10.3937	11.5211	8.92273	9.60639	10.4914	15.0005	16.1895	14.4837	18.7716	17.6557	16.6156	13.4817	16.1066	13.7518	12.8069	11.2297	11.8365	15.7865	14.5609	12.6834	11.5726	13.6674	12.9702	17.0685	20.1513	19.2694	25.7316	24.0359	26.9617	12.1162	12.515	12.0913	dpf-6	-0.147307	0.209729	0.258865	0.00798126	0.0898057	0.380842	0.653692	1.63478e-09	1.09748	4.45005e-17	0.0357185
WBGene00001060	dpf-7	60.4128	61.1844	60.0723	43.0428	45.946	43.6973	49.6306	46.2215	46.9958	30.4933	32.1536	31.5286	30.9296	32.3766	30.9256	63.2326	57.5673	61.5071	65.1893	63.0925	65.9953	43.2072	38.6591	42.5038	45.9177	47.4294	48.6457	30.2813	32.3818	30.1609	27.8706	30.3304	29.8032	58.9604	62.3459	59.0089	dpf-7	0.0965667	0.0683215	-0.644933	1.0225e-17	-0.452416	7.34718e-13	-1.06606	3.64465e-25	-1.14321	4.00568e-26	-0.107837
WBGene00001061	dpl-1	125.16	124.928	126.324	55.3039	58.7292	54.2239	66.1382	69.4711	70.0436	27.1431	26.3159	27.0111	28.5313	27.7319	25.5112	134.236	121.217	130.221	125.952	123.846	127.173	50.9094	51.3675	48.5201	59.7207	70.6299	64.4874	25.3926	26.3178	25.1612	24.5103	25.2021	24.5719	127.542	121.107	117.125	dpl-1	0.00207151	0.977563	-1.32218	2.55378e-28	-0.955461	2.26987e-23	-2.29412	1.59147e-35	-2.34337	1.14601e-35	-0.0442592
WBGene00001062	dpr-1	0.0302716	0.0302716	0.02949	0.0472232	0.0925065	0.133584	0.118425	0.0363543	0.0860715	0.0472232	0.171229	0.111718	0.111718	0.211501	0.109487	0.0302716	0.0298782	0.0403641	0.0227026	0.0860715	0.0233042	0.165985	0.119874	0.0860715	0.171229	0.0363543	0.242724	0.0490679	0.0209891	0.118425	0.175655	0.114679	0.111718	0.0258747	0.0233042	0.0252066	dpr-1	0.251332	0.859378	1.74411	0.0303066	1.68363	0.038592	0.473563	0.594179	1.87555	0.0171173	-0.528071
WBGene00001063	dpy-1	3.10443	2.41717	2.66986	1.51875	1.51299	1.42345	1.24028	1.6257	1.43107	2.25416	1.51299	2.14193	1.85604	1.43329	1.96403	3.2899	3.34675	3.32505	2.46264	2.18882	2.26158	0.979095	1.38394	1.24962	1.78499	1.31223	1.41224	2.61346	2.87559	2.62961	2.36573	2.6517	2.61466	4.04657	3.50669	2.59494	dpy-1	-0.239036	0.250272	-0.949309	3.33197e-05	-0.627322	0.0023827	0.232335	0.170981	0.142641	0.411516	0.532032
WBGene00001064	dpy-2	6.50129	6.02522	6.90063	6.3001	6.24637	5.86409	5.06473	5.6095	5.4146	22.4521	23.5819	24.4832	32.7443	22.2855	28.6376	6.43299	8.02028	8.38209	6.76927	5.39343	5.23679	7.31637	6.3186	8.25063	6.04246	7.2147	6.55241	27.3962	27.8385	28.7991	24.6442	29.9097	30.1096	8.12315	5.49536	7.48411	dpy-2	-0.166496	0.446169	0.332055	0.0483598	0.193139	0.271144	2.28136	2.2837e-21	2.28621	2.16324e-21	0.268678
WBGene00001065	dpy-3	2.04252	1.88722	2.43017	2.69278	3.09446	2.74551	1.96745	1.99558	2.50287	7.55505	8.29505	8.29665	12.1817	9.24547	10.136	3.13121	3.27135	2.66157	2.59671	2.47674	2.38592	3.27414	2.67195	2.85585	2.14723	2.53409	2.25531	9.02424	11.5673	10.6988	8.73792	11.3668	10.0784	2.78927	2.17837	3.2434	dpy-3	0.237503	0.35278	0.234439	0.223326	-0.107437	0.615248	2.06179	7.50623e-18	2.00896	2.18228e-17	0.120345
WBGene00001066	dpy-4	12.8985	12.7335	13.4925	32.3037	31.1634	31.1809	25.9821	23.0678	28.4213	137.001	140.584	129.932	154.971	128.72	141.707	10.3539	11.2516	10.698	14.4235	11.7414	14.0408	33.0272	31.2473	32.8861	20.548	25.0717	20.9023	112.311	147.682	145.959	113.025	133.432	121.246	9.67781	7.93483	9.77953	dpy-4	0.0338366	0.881939	1.27848	2.74063e-13	0.726462	1.8558e-06	3.33063	1.18599e-30	3.19562	7.60284e-30	-0.55409
WBGene00001067	dpy-5	15.1829	14.1325	17.4822	40.8637	36.934	39.5898	32.0619	29.0179	32.7125	165.021	177.971	162.651	202.42	169.87	183.449	13.2366	12.8931	13.3005	16.9936	13.6081	16.3963	44.1804	38.4546	44.4143	28.7196	32.2943	27.2506	142.41	198.631	172.344	151.814	161.919	151.299	12.4609	11.7571	11.3349	dpy-5	0.0051866	0.981844	1.43831	4.81131e-16	0.912343	1.94738e-09	3.44285	2.34322e-32	3.3127	1.3737e-31	-0.396867
WBGene00001068	dpy-6	8.56978	12.1781	10.3161	6.81939	6.34539	7.41006	5.9631	6.75322	7.10439	27.4657	32.1536	29.5544	29.6437	24.5644	27.6316	9.13473	13.189	10.5661	10.6513	12.7347	11.8846	6.99897	7.74211	7.61849	7.22004	6.74556	6.09581	33.9681	33.283	37.7261	28.2406	36.3441	33.3386	9.47338	9.61004	10.3912	dpy-6	0.194273	0.233064	-0.655166	2.61557e-05	-0.813737	1.1074e-06	1.57518	3.85711e-19	1.46903	6.77026e-18	-0.256437
WBGene00001069	dpy-7	6.24594	5.67267	6.44959	5.13241	4.66861	5.37716	3.90704	5.64139	4.98517	19.0016	22.839	19.3205	27.8471	24.197	24.0465	7.25288	7.88342	6.94742	5.28935	5.33452	4.53625	7.35644	5.6946	6.86863	4.44777	5.20373	4.62077	23.5912	27.4939	26.7807	21.2582	27.0485	25.2178	8.29665	5.49536	5.966	dpy-7	-0.27864	0.147248	0.389479	0.0158923	-0.0864224	0.637959	2.36139	1.24154e-22	2.27439	6.52998e-22	0.362883
WBGene00001070	dpy-8	5.54529	5.0275	4.98517	9.20011	8.88935	8.50959	7.72434	10.3085	8.98516	39.9327	42.5813	41.0998	56.0691	47.3572	52.427	6.02046	6.64408	5.23501	8.96751	7.06451	6.5726	13.2267	12.4593	11.7452	8.19704	10.4261	9.23302	54.9372	60.9198	64.2017	49.068	59.4805	54.3825	4.35202	4.99324	5.4146	dpy-8	0.527579	0.0037473	0.738982	6.08309e-07	0.307496	0.0317298	3.00378	1.65923e-29	2.85802	1.61486e-28	-0.607951
WBGene00001071	dpy-9	4.91225	4.70317	4.49631	4.91039	5.1736	4.69897	4.48722	5.43945	5.37255	17.2795	18.4099	18.3332	24.4908	18.6506	19.9787	5.32705	5.47849	6.40508	6.3098	5.6652	4.41259	7.06268	7.44374	6.044	4.9387	5.61585	5.40696	19.3323	22.6675	26.6651	19.8014	22.8102	20.9135	4.892	4.92692	5.05279	dpy-9	0.20086	0.338725	0.33682	0.0320177	-0.0243244	0.893896	2.07027	1.05149e-20	1.96788	9.25215e-20	-0.124476
WBGene00001072	dpy-10	12.3718	11.3934	12.3344	7.36117	6.65675	6.40736	6.59415	7.51135	7.28482	19.7545	21.8525	21.4736	29.6103	24.8798	27.8015	12.6925	14.3334	13.1503	13.1785	14.6755	13.5531	6.73729	7.74211	7.83017	7.15476	6.91302	7.49575	22.771	25.8992	24.9039	20.5226	25.6032	24.5039	15.1994	15.3145	15.5605	dpy-10	0.197474	0.0586084	-0.894101	8.17079e-12	-0.940602	2.97357e-12	0.828695	2.26417e-14	0.765241	3.66031e-13	0.15547
WBGene00001073	dpy-11	211.548	218.261	212.691	152.887	150.949	152.504	168.241	170.245	168.442	254.067	265.569	252.112	239.048	224.139	227.544	242.185	230.834	239.843	220.796	234.765	221.811	153.522	162.591	160.113	171.4	171.287	173.7	264.652	293.237	275.539	224.845	239.583	233.147	233.618	240.815	232.8	dpy-11	0.0758322	0.0555378	-0.508176	4.19026e-19	-0.39097	4.05031e-15	0.298368	2.90891e-12	0.0424436	0.204365	0.0626194
WBGene00001074	dpy-13	78.8497	79.1435	86.6371	128.487	117.469	121.217	106.966	100.955	109.398	340.987	352.82	343.346	387.44	337.582	356.544	80.0915	91.8466	92.5604	87.4711	88.0914	84.0411	161.329	139.211	149.069	129.37	112.866	108.443	327.826	437.895	442.568	348.763	430.553	420.108	83.0491	81.8936	88.3855	dpy-13	0.0868318	0.497151	0.79004	1.27809e-11	0.429938	2.08162e-05	2.20541	3.93229e-29	2.20195	4.4826e-29	-0.0358205
WBGene00001075	dpy-14	17.5757	17.1509	18.4899	3.66351	2.9653	2.90491	3.10944	3.17948	4.07712	4.85788	6.66771	6.7102	6.73729	7.10046	6.50962	23.8171	24.9039	23.1894	13.5168	17.3613	15.6549	3.37423	3.18159	3.39402	4.66529	3.14988	3.13852	6.94461	7.579	8.75143	6.67139	8.77999	8.78558	27.5209	24.5103	29.2792	dpy-14	-0.200347	0.0735274	-2.21866	1.21077e-18	-2.10545	3.92954e-18	-0.998605	1.60027e-11	-0.945524	5.64806e-11	0.808797
WBGene00001076	dpy-17	18.6028	18.6426	18.53	3.05063	3.56062	3.39334	3.73975	2.89081	3.3735	4.26906	3.94981	4.17271	4.51005	4.32381	4.45484	23.7829	27.713	26.0615	16.4516	21.1416	16.1982	2.96156	2.78216	2.81971	4.26161	3.71197	3.31884	3.71902	4.06277	4.59483	3.53861	3.6931	4.21564	29.0992	26.838	27.7673	dpy-17	-0.0631712	0.53321	-2.64071	1.28075e-23	-2.24875	1.41905e-22	-2.11429	1.26652e-22	-2.22553	5.88336e-23	0.648114
WBGene00001077	dpy-18	45.6707	48.6004	45.2426	89.0818	80.3191	78.9033	132.179	136.949	134.236	648.76	685.36	691.614	478.853	452.088	470.896	57.4972	63.151	55.5726	57.1966	55.1828	58.4033	79.2896	78.7367	81.2144	128.72	130.737	130.128	667.499	648.76	662.225	504.903	514.052	520.421	64.8889	64.2017	68.4446	dpy-18	0.292066	3.15664e-06	0.486577	1.83449e-13	1.19016	3.24292e-28	3.53447	2.17079e-49	3.17241	2.16749e-47	0.209771
WBGene00001078	dpy-19	12.408	12.4983	12.3944	4.2153	4.60215	4.10883	5.72136	5.17755	5.30636	4.96682	4.77521	4.20783	4.69897	4.32381	4.62739	12.3344	14.101	12.5041	12.8497	13.1063	12.9355	4.66613	4.80235	4.77289	5.97515	6.32485	6.89944	6.09423	5.57839	5.91021	5.36834	4.99578	5.06785	13.4409	14.2663	12.6508	dpy-19	0.0602184	0.518247	-1.44944	3.18551e-20	-1.02084	4.03088e-16	-1.14619	8.73224e-18	-1.33413	1.62084e-19	0.0517137
WBGene00001079	dpy-20	0.669307	0.610211	0.615769	2.14813	1.73917	2.10623	2.10724	1.6257	1.55783	4.41224	4.36492	5.18644	6.41794	4.98004	5.87081	0.542725	0.48667	0.418535	0.685113	1.03945	1.56766	1.98489	1.82323	1.94317	1.50929	1.31223	1.60328	6.12154	6.58458	6.43882	5.4059	5.90062	4.97266	0.707021	0.607997	0.830354	dpy-20	0.716628	0.0377279	0.885101	0.000267266	0.50276	0.0432887	2.62037	1.5512e-17	2.3835	6.69193e-16	-0.548325
WBGene00001080	dpy-21	48.1353	47.4294	45.6143	50.5502	50.5998	45.4002	44.5863	44.7318	45.5393	51.584	41.7053	50.688	45.2301	46.0269	55.4726	43.7699	52.4754	45.4529	48.5836	45.9674	47.2594	38.1801	42.4611	41.5882	44.2578	41.8335	49.354	56.635	54.912	63.1727	61.6142	60.0445	56.6618	46.7146	47.4294	49.7075	dpy-21	0.00639498	0.957065	-0.215515	0.00616042	-0.0692811	0.381506	0.298835	8.95163e-05	0.330021	1.95858e-05	0.020457
WBGene00001081	dpy-22	80.0276	75.6606	68.3938	84.5505	82.1278	77.6905	77.0264	74.3825	79.2145	96.5082	96.0956	111.053	99.9876	96.9926	102.923	71.6913	87.7827	68.6512	73.363	71.1429	72.7443	75.7035	82.6805	78.7062	86.5645	76.0454	88.1819	124.318	120.374	131.119	126.718	121.616	135.378	82.2072	85.7255	85.2033	dpy-22	-0.0418397	0.676761	0.125267	0.0846877	0.204172	0.0053069	0.789881	8.77271e-16	0.819399	2.35093e-16	0.220413
WBGene00001082	dpy-23	60.7277	63.0486	60.8231	45.3818	40.6166	45.0061	45.2105	46.847	49.5725	57.3046	60.3393	57.7689	49.9899	53.1932	55.1038	64.8488	67.18	69.9311	57.2642	57.8185	57.3997	47.1612	47.2523	50.6464	50.4613	51.2767	49.5896	62.6329	67.2773	63.4075	62.8235	60.7197	62.6879	63.2597	60.5294	61.5176	dpy-23	-0.0977437	0.0661228	-0.250615	1.62297e-06	-0.188901	0.000146038	0.163817	0.00045682	0.1105	0.0153746	0.103261
WBGene00001085	dpy-26	142.499	142.057	135.934	138.696	133.783	136.12	133.529	141.608	129.888	113.574	110.282	118.288	118.221	114.682	116.007	134.799	143.76	126.678	156.241	153.473	158.766	133.615	130.075	129.701	136.364	143.804	140.407	116.77	112.219	116.35	115.384	113.789	116.085	146.981	149.259	151.139	dpy-26	0.156089	0.000255099	-0.252006	8.91271e-09	-0.155817	8.00153e-05	-0.440057	7.91729e-16	-0.440216	7.9462e-16	-0.0664534
WBGene00001086	dpy-27	53.2593	52.1034	50.3065	42.1675	42.4985	41.3436	43.5782	42.0754	39.4499	50.7844	49.2862	57.6497	54.3246	51.7585	55.2517	49.6619	50.7649	47.72	49.7075	47.1403	49.4566	40.1802	39.917	39.6149	41.0829	40.1358	41.2554	65.5439	64.0979	69.5342	61.1925	60.1522	61.0277	50.069	53.7972	53.0503	dpy-27	-0.0895693	0.152611	-0.288997	1.69913e-06	-0.256176	1.42342e-05	0.444648	5.82627e-12	0.318309	4.91915e-08	0.100709
WBGene00001087	dpy-28	88.5004	89.9043	89.5266	77.498	73.2816	72.2219	77.1065	81.3011	75.3963	65.2253	58.5885	67.1909	63.901	61.7758	65.7217	85.6481	88.949	82.0384	97.7352	96.6512	96.4934	67.5112	68.611	66.7791	72.6952	74.4482	77.1209	77.2342	72.2378	74.5682	69.1493	61.4875	63.6004	95.082	96.9037	94.789	dpy-28	0.118572	0.0184606	-0.519705	1.96621e-15	-0.375615	3.63323e-11	-0.377173	2.2085e-11	-0.584286	3.14772e-17	-0.0205537
WBGene00001088	dpy-30	105.313	108.3	109.61	70.4145	78.1333	77.3842	82.149	83.1669	82.5205	74.8728	77.3055	69.393	69.9531	65.576	66.1382	103.885	105.345	109.495	95.729	95.047	90.1409	68.543	72.2219	72.6952	76.4113	76.8252	69.3453	65.3053	64.9797	66.6399	59.2107	66.5943	63.1039	101.395	88.5625	89.6336	dpy-30	-0.20268	0.000439539	-0.396175	6.60301e-10	-0.336893	3.45114e-08	-0.512073	4.887e-13	-0.573671	1.61307e-14	-0.00897731
WBGene00001089	dre-1	31.0513	29.0595	29.8446	62.1521	56.9358	58.8743	53.6763	53.1049	54.4359	71.6192	72.1989	77.0083	71.0413	72.125	75.3963	30.1313	32.0163	28.4339	31.2666	29.232	31.0365	56.3302	57.8663	60.0445	51.4171	50.5654	48.6706	76.1596	81.3346	77.9463	69.883	74.6989	68.2526	36.5041	34.3483	33.5222	dre-1	0.0249562	0.757602	0.92885	9.84449e-23	0.719117	3.71079e-18	1.3631	3.14141e-30	1.21691	4.77722e-28	0.189188
WBGene00001090	drh-1	48.4103	52.1729	48.6065	54.5891	51.8769	56.1289	54.6829	58.2209	53.7624	56.8526	53.986	60.0095	61.3884	57.2642	60.373	49.3711	47.9642	48.6626	55.3116	54.1395	53.9985	56.67	56.2286	57.1966	53.2017	56.0113	58.4804	57.6332	58.6081	58.9122	58.6146	56.8814	55.4668	55.688	58.2901	55.1828	drh-1	0.132468	0.0162396	0.0575434	0.231719	0.0360085	0.469152	0.0997949	0.0327055	0.0645708	0.167151	0.0492087
WBGene00001091	drh-2	40.1944	38.7404	35.2521	117.539	113.193	116.713	118.954	109.065	109.477	214.284	209.046	218.525	193.096	190.179	194.531	34.7121	34.2219	32.1288	43.6748	39.2962	43.1683	109.717	114.368	111.671	102.671	99.2918	112.836	265.569	259.687	244.888	197.287	170.637	186.853	52.9782	57.7899	55.3503	drh-2	0.144094	0.0762746	1.41382	7.03192e-27	1.31892	2.14509e-25	2.6109	5.52738e-39	2.13601	4.5471e-35	0.397868
WBGene00001092	dro-1	52.9693	56.3868	57.1259	38.8503	37.3286	37.955	42.3031	40.27	43.3035	19.9816	24.9587	23.6735	24.4908	25.9659	24.8072	56.8095	55.2008	59.2978	51.5424	55.9671	52.7894	31.6914	36.9688	36.6547	40.7703	40.1358	41.9428	19.5535	25.209	21.7291	25.4755	26.0777	26.4794	58.4804	54.6453	58.1012	dro-1	-0.0546358	0.489329	-0.608778	1.5315e-12	-0.383269	1.32507e-07	-1.27659	2.7148e-22	-1.03797	1.4772e-19	0.095349
WBGene00001093	drp-1	140.123	134.527	137.913	124.471	125.922	125.61	125.862	129.271	130.156	118.692	117.069	121.304	117.999	120.502	115.56	133.783	133.883	130.515	210.6	217.765	217.765	160.735	155.877	156.627	157.314	164.935	158.766	123.776	117.604	124.318	119.898	120.974	121.562	130.221	131.401	127.456	drp-1	0.64723	2.81502e-25	-0.449209	2.77412e-20	-0.425865	2.88717e-19	-0.821449	2.13148e-30	-0.833958	1.27208e-30	-0.731701
WBGene00001094	dars-1	256.792	260.797	262.118	227.002	230.834	232.8	224.377	233.857	235.721	221.615	223.176	226.227	213.809	210.793	205.209	260.797	265.255	268.902	258.795	273.141	262.456	229.257	240.975	233.416	248.088	247.808	244.335	230.339	225.102	223.894	207.005	211.548	201.049	279.16	253.889	272.419	dars-1	0.0266119	0.515614	-0.174935	5.56246e-07	-0.101544	0.00165754	-0.225469	1.58371e-09	-0.358462	1.92776e-15	0.0192092
WBGene00001095	dars-2	37.4411	35.2425	33.9681	18.8495	18.4734	20.0679	21.3921	22.3834	20.1706	10.9814	10.0108	10.2436	11.1212	11.575	10.8704	34.3042	34.0484	33.0406	40.5588	40.5176	40.5385	20.6625	19.1034	21.4503	20.7315	24.7713	23.0392	12.8395	13.1641	9.56728	11.7359	10.5854	10.9513	34.9882	34.1195	35.0667	dars-2	0.190524	0.0054775	-0.992036	4.32477e-19	-0.831048	1.26233e-16	-1.78819	1.45249e-26	-1.87117	5.26976e-27	-0.223421
WBGene00001096	dsc-1	0.152226	0.216921	0.546403	0.459575	0.305616	0.374415	0.118425	0.330886	0.298924	0.30205	0.716908	0.423685	0.571038	0.610211	0.48667	0.163876	0.413346	0.170549	0.128823	0.242724	0.177916	0.311375	0.119874	0.276126	0.337458	0.198294	0.210239	0.45526	0.56751	0.307259	0.33976	0.347748	0.3414	0.263611	0.140189	0.0867638	dsc-1	-0.564815	0.423128	0.296251	0.62068	0.445854	0.447345	1.27806	0.0124966	0.952529	0.0692664	-0.26435
WBGene00001099	dsc-4	70.8555	74.7291	76.8252	148.408	140.69	147.026	138.203	135.79	139.121	128.769	129.407	128.426	126.922	122.108	123.618	74.1736	73.0604	75.3016	65.7217	60.3393	63.4943	166.162	161.799	162.828	139.345	139.835	137.877	113.725	117.93	114.07	109.333	123.24	115.107	60.5925	60.8849	58.621	dsc-4	-0.230665	2.85882e-05	1.3733	5.0101e-32	1.1385	2.52096e-28	0.867712	5.74881e-24	0.874258	4.37978e-24	-0.0731192
WBGene00001101	dsh-1	34.9515	32.7172	33.9681	43.4145	47.4809	45.4317	47.9883	42.9588	42.8906	64.5574	63.9314	66.4521	65.4108	64.2849	65.6791	34.3396	34.9934	36.1954	31.2439	31.4199	32.086	41.459	43.018	42.3374	40.5385	41.1328	40.5119	73.3414	76.5557	76.9233	77.8229	75.7828	79.1073	36.5963	34.2022	37.1742	dsh-1	-0.100812	0.0845176	0.420456	8.52876e-12	0.366916	5.20775e-10	1.25912	1.37839e-30	1.29625	4.03467e-31	0.187652
WBGene00001102	dsh-2	75.8784	75.368	72.6657	44.3443	44.8079	45.5241	48.8281	50.95	47.8855	23.9858	22.9316	23.4166	26.5209	24.5071	26.8638	77.15	76.8252	72.7443	81.6635	78.7662	83.1322	42.5038	42.9659	40.8484	49.3116	52.0357	47.8463	24.9677	23.7206	23.1894	22.5799	22.5057	21.4503	84.094	82.746	79.3012	dsh-2	0.121221	0.0162529	-0.947176	6.66191e-24	-0.707602	1.74722e-19	-1.76099	1.15248e-32	-1.8721	2.57655e-33	0.0151579
WBGene00001103	dsl-1	3.18088	2.50147	1.33758	0.0472232	0.0475113	0.046004	0.210239	0.330886	0.254832	0.210239	0.171229	0.111718	0.0199193	0.0478011	0.146038	3.44556	2.6431	3.49572	2.92846	2.33923	2.61587	0.0448162	0.0436592	0.0436592	0.211501	0.114679	0.279703	0.146915	0.113995	0.242724	0.0860715	0.0860715	0.175655	2.50287	2.25531	3.11657	dsl-1	0.249748	0.335328	-5.89273	1.64474e-10	-3.78895	1.83947e-10	-4.03517	1.10944e-10	-4.58298	9.23482e-11	-0.00888631
WBGene00001104	dsl-2	12.7578	11.5273	12.8836	0.21404	0.629745	0.414863	0.604072	1.35435	1.23678	0.0860715	0.0860715	0.0484304	0.144301	0.114679	0.0860715	13.9711	14.0293	13.9164	10.6513	10.7837	10.5956	0.237468	0.200882	0.276126	0.828097	0.794224	0.758238	0.0209891	0.0860715	0.0874616	0.0204472	0.0860715	0.0472232	14.1076	11.9385	13.0072	dsl-2	-0.21284	0.0336964	-5.4986	2.74804e-19	-3.75101	9.11787e-21	-7.62577	4.89051e-17	-7.93538	1.09982e-16	0.282803
WBGene00001105	dsl-3	5.73959	6.08102	6.26676	1.33936	0.715795	0.876425	1.12099	1.24028	1.1934	0.338353	0.655331	0.361708	0.629745	0.398726	0.548279	7.87846	8.62014	7.96687	5.78758	4.09882	5.35337	1.02215	0.571038	0.857326	1.1366	1.4217	1.41224	0.567172	0.538857	0.33976	0.55848	0.567172	0.493705	8.06715	7.57551	8.29588	dsl-3	-0.261538	0.0510727	-2.66238	7.57514e-16	-1.93253	4.77686e-14	-3.41861	1.45008e-16	-3.22169	1.8479e-16	0.665887
WBGene00001107	dsl-5	0.0302716	0.0986294	0.02949	0.300611	0.179624	0.133584	0.167179	0.0860715	0.12428	0.30205	0.208985	0.240318	0.0860715	0.398726	0.211501	0.163876	0.0298782	0.107747	0.0227026	0.195942	0.177916	0.206576	0.310633	0.156042	0.211501	0.237468	0.165985	0.420071	0.390487	0.242724	0.241761	0.242724	0.211501	0.0258747	0.0860715	0.0252066	dsl-5	1.0562	0.319716	1.22033	0.070556	1.13199	0.0992134	1.88393	0.00315885	1.32339	0.0439494	-1.27312
WBGene00001108	dsl-6	1.6487	1.10881	1.82187	0.171229	0.143613	0.455647	0.29103	0.114679	0.12428	0.109487	0.111718	0.298924	0.0448162	0.211501	0.146038	1.62042	1.74039	1.65955	0.750038	1.17871	1.31037	0.276126	0.161349	0.156042	0.211501	0.355278	0.242724	0.0490679	0.113995	0.179624	0.112617	0.114679	0.0860715	1.90724	1.3352	1.17006	dsl-6	-0.507659	0.141801	-2.46011	8.61992e-06	-1.99632	5.64404e-05	-3.39051	6.52692e-07	-3.34186	7.23622e-07	0.4548
WBGene00001109	dsl-7	0.272106	0.610211	0.546403	1.44898	0.78568	0.567172	1.12099	1.07754	1.11661	1.30493	1.51299	1.65635	1.76666	1.82843	1.93547	0.923721	0.769489	0.852582	0.865706	0.63627	0.861047	1.41371	1.27872	1.14191	0.659433	1.00919	0.717279	1.6108	2.00692	1.3495	2.60473	1.77775	1.52343	0.851659	0.933149	0.896223	dsl-7	0.795669	0.0554383	0.707507	0.013476	0.00331812	0.992731	1.06721	0.00014961	1.29872	5.08661e-06	0.195614
WBGene00001110	duo-1	42.6079	45.1113	44.5471	28.9803	27.4352	30.381	29.5249	29.3386	31.174	14.4088	12.932	15.7145	15.8496	14.7617	16.053	45.2496	43.791	44.3043	48.4205	48.6297	50.7568	27.9975	27.4509	29.2677	32.3079	33.3386	31.441	16.0215	17.3314	14.9408	16.1393	15.0542	16.3008	47.6661	48.3203	47.6238	duo-1	0.160384	0.00206929	-0.803212	1.13934e-20	-0.606436	1.33389e-16	-1.61615	2.16361e-30	-1.63839	1.58228e-30	-0.0412552
WBGene00001111	duo-2	0.396043	0.473903	0.546403	0.33976	0.426977	0.488127	0.485989	0.40935	0.458794	0.366715	0.373425	0.111718	0.298924	0.339423	0.241761	0.768785	0.48667	0.699646	0.804734	0.912908	1.17006	0.237468	0.53615	0.454873	0.458111	0.511966	0.886712	0.270374	0.146476	0.43405	0.112617	0.21319	0.305616	0.775627	1.20288	0.896223	duo-2	1.02259	0.00918253	-1.29727	0.000638072	-0.682189	0.039385	-1.88113	1.79441e-05	-2.29108	2.49771e-06	-0.0135595
WBGene00001112	duo-3	107.472	111.88	101.21	80.9957	79.3012	79.0783	84.3999	86.5036	83.762	51.4754	49.1746	50.4137	54.0771	55.9183	59.7016	105.427	109.717	97.473	107.496	105.017	107.725	74.6561	69.1619	74.6122	75.2676	83.774	84.5684	47.6589	48.1458	44.8161	51.7031	49.0346	53.0668	100.047	104.127	100.536	duo-3	-0.000360875	0.996141	-0.552803	4.83379e-16	-0.396437	1.35434e-11	-1.18796	1.50691e-27	-1.05869	7.77226e-26	-0.0718535
WBGene00001113	dur-1	17.3133	14.9044	18.065	27.4104	26.4661	26.1681	24.7525	23.1099	23.9141	45.6411	45.6584	46.0842	40.7177	35.9745	39.0906	16.753	18.5215	17.6819	20.3037	21.3153	21.0667	28.9577	29.0068	32.8033	28.4213	25.507	25.3762	46.8393	40.4346	48.2853	48.7897	52.0639	55.2008	22.4564	23.5436	24.2537	dur-1	0.322653	0.000594353	0.5318	1.63626e-09	0.337536	3.04171e-05	1.10878	8.09232e-21	1.31427	6.36725e-24	0.163947
WBGene00001115	dyb-1	16.1249	15.5423	16.1338	12.7094	11.2692	10.5104	13.7181	11.8502	11.4806	13.6674	12.377	11.7902	13.2515	11.3609	11.7452	15.9714	16.4674	17.3133	15.9754	15.678	15.4163	10.6103	11.3623	12.1208	10.583	11.0989	11.1806	15.8812	15.3605	13.8589	12.3572	12.9959	11.9961	15.7021	15.5103	14.6602	dyb-1	-0.0221659	0.840912	-0.467329	2.68233e-07	-0.518619	3.77653e-08	-0.0639066	0.397613	-0.334407	5.89374e-05	-0.0376079
WBGene00001116	dyc-1	13.1413	11.0597	12.1187	12.6767	11.6527	12.4101	11.966	10.5434	12.8931	13.0748	12.4243	12.7323	13.4355	12.8031	14.2315	13.3204	12.7521	12.9603	13.1785	10.6676	10.959	12.2234	12.2467	12.5191	11.0195	12.6088	12.8077	16.6031	13.8317	15.5333	17.7478	17.4822	16.5671	12.1663	12.0295	13.3974	dyc-1	-0.0644539	0.58129	0.0942399	0.28751	0.0694072	0.447454	0.403828	6.50472e-06	0.579487	1.89938e-09	0.11595
WBGene00001117	dyf-1	3.24828	4.20783	2.66986	2.69278	2.68687	2.74551	2.79561	3.17948	2.96699	2.90679	3.03993	2.90945	3.30046	3.22722	2.66667	2.35949	4.54898	3.57515	2.66157	2.90342	3.65388	2.84736	2.42769	2.71441	2.58061	2.80017	2.1705	3.42154	3.85807	4.3255	3.53861	3.50828	3.29751	4.55581	4.32796	3.52232	dyf-1	-0.123627	0.606317	-0.196486	0.307776	-0.282711	0.148993	0.338699	0.0477592	0.178688	0.309087	0.433096
WBGene00001118	dyf-2	7.16923	7.34	6.64109	10.8685	10.7865	11.0217	11.2957	10.3085	10.4549	14.6521	13.7181	14.1052	12.3592	15.1896	14.4345	8.01953	7.03927	7.76583	6.37146	7.12992	7.09783	9.43761	9.22941	9.48151	9.77953	9.39597	9.61489	16.4375	15.6916	15.0509	15.7684	13.6316	15.6238	7.00592	8.87634	8.25472	dyf-2	-0.0387549	0.805795	0.45227	3.07234e-05	0.484702	1.00863e-05	1.19656	2.47425e-17	1.12698	2.63725e-16	0.22338
WBGene00001119	dyf-3	6.62505	7.34	8.83024	4.5164	4.92151	4.892	4.97669	4.0873	5.5863	4.01621	3.38816	3.57353	3.13478	3.00235	3.78005	8.45867	9.03024	9.10431	9.81382	10.0131	8.71521	4.78273	4.37695	5.21813	5.90062	5.7736	5.18644	2.94948	3.03826	4.3255	3.57082	4.59719	4.16416	10.409	10.3539	10.9698	dyf-3	0.332265	0.00614992	-0.990398	6.69126e-11	-0.759108	2.01325e-08	-1.48855	6.9814e-15	-1.21599	5.92647e-13	0.15498
WBGene00001121	dyf-5	1.3495	1.4906	1.50134	1.85604	1.51299	1.75728	1.96745	1.6257	1.74491	1.58987	1.40592	1.57946	1.50929	1.82843	1.17871	1.62042	2.06914	2.90945	0.988951	2.40613	1.38394	1.82843	1.51875	1.86189	1.74943	2.10623	1.79423	1.41903	2.11403	1.61787	1.90023	1.32613	2.01232	1.9815	1.8261	2.02069	dyf-5	0.0420538	0.911157	0.216539	0.377165	0.334836	0.163445	0.186077	0.436583	0.207604	0.384221	0.383268
WBGene00001122	dyf-6	2.58852	2.89304	2.13299	2.2928	2.2939	2.81668	2.54545	2.61587	2.66157	2.40681	2.81756	2.73285	2.55958	2.58852	2.30169	2.73285	3.72685	1.65955	3.85518	4.46038	2.67195	2.20462	2.46127	2.08148	2.33497	3.18923	2.59671	2.70258	3.37423	2.81668	2.20759	3.10944	2.9382	3.97946	3.63902	4.15804	dyf-6	0.508103	0.0203038	-0.674912	0.001041	-0.416319	0.0307707	-0.279902	0.12552	-0.396433	0.0347128	0.129877
WBGene00001123	dyf-7	7.57863	7.72398	7.83906	6.36291	6.14729	6.73802	5.9631	4.95965	6.24637	10.7587	10.9897	9.61372	10.3873	10.423	10.5474	8.5126	7.52747	8.03041	7.51933	8.80884	7.3218	6.12234	7.18012	7.0861	5.85342	6.85508	6.02214	10.2352	12.3633	10.6079	11.5158	12.1526	11.3171	9.03024	9.40977	9.56959	dyf-7	0.0267057	0.862726	-0.213008	0.0492572	-0.335066	0.00295122	0.489465	3.03493e-06	0.569011	1.25542e-07	0.248402
WBGene00001127	dyf-11	1.6487	1.18035	1.82187	0.890669	1.03484	0.993436	1.24028	1.03719	1.1934	1.38312	1.43572	1.60484	1.22754	1.03212	0.979459	1.13364	1.65603	2.07438	1.04816	1.63295	1.56766	1.15575	0.830354	0.993436	1.32157	1.00919	1.25756	1.33686	1.55958	1.67523	0.89927	1.469	1.55853	1.9815	2.25531	1.86366	dyf-11	-0.133782	0.676104	-0.497697	0.058751	-0.226092	0.38139	0.126694	0.587882	-0.127893	0.601672	0.544589
WBGene00001129	dyf-13	1.11013	1.03484	0.753384	0.890669	0.912908	1.31461	1.00139	1.27872	0.986654	0.999444	0.977231	1.3012	0.893163	1.03212	1.11756	1.78804	0.769489	0.852582	1.55783	1.24456	1.10449	1.18434	1.31507	1.10755	1.1366	1.15895	1.03257	1.0242	1.25508	0.99272	1.28577	1.20709	1.20253	0.917274	1.39832	1.86366	dyf-13	0.435327	0.17514	-0.103932	0.699092	-0.218281	0.420779	-0.248997	0.33624	-0.0660531	0.797558	0.052174
WBGene00001130	dyn-1	93.5691	88.4409	96.2053	109.225	107.66	102.923	108.423	103.299	110.675	124.964	121.043	119.551	119.482	116.554	122.285	92.3932	98.7008	101.053	80.1987	82.4321	79.5979	94.1166	95.3544	94.3517	95.0267	87.3245	93.0101	126.063	127.231	128.93	129.271	126.757	128.278	88.7519	85.6481	85.4908	dyn-1	-0.199092	2.09319e-05	0.228752	3.42823e-07	0.184181	2.05416e-05	0.658143	7.08143e-22	0.666003	4.55084e-22	0.101499
WBGene00001131	dys-1	42.3978	44.1347	40.962	56.7409	55.1577	52.6878	42.5245	46.5727	44.1745	68.2526	72.5028	75.9258	66.2058	69.3552	78.9329	43.791	49.4566	37.639	47.6733	38.3763	43.791	54.8886	56.1806	52.7894	47.6083	50.9723	56.1542	89.6336	81.0324	96.6098	82.9561	78.4182	79.8188	40.1522	46.6292	45.8867	dys-1	0.0211976	0.871905	0.341008	0.000127198	0.255522	0.00359871	1.04364	1.1113e-17	0.898831	2.96166e-15	0.0335283
WBGene00001132	alp-1	87.4495	81.4218	84.319	243.852	235.985	237.001	230.027	219.348	219.692	247.496	247.231	254.779	270.282	273.96	276.717	77.2187	80.2307	78.0677	90.6218	84.0781	87.3245	249.783	254.067	253.711	230.027	224.377	223.622	247.808	239.843	238.521	279.555	271.14	281.087	117.125	123.808	121.408	alp-1	0.0493925	0.263465	1.53231	4.1643e-39	1.37221	7.08699e-37	1.4711	6.74156e-39	1.66702	3.07393e-41	0.467933
WBGene00001133	eat-2	0.532178	0.338353	0.687341	1.44898	0.950013	1.38598	0.957102	0.607997	1.51299	1.97679	1.70759	1.73917	2.05412	1.50883	1.50168	0.689018	1.18035	0.699646	0.564028	0.841059	0.390487	1.89663	1.45051	1.5569	1.43716	1.34411	1.05995	1.97724	1.50499	1.93015	1.95839	1.58414	1.65571	0.37516	0.991266	0.55848	eat-2	0.19449	0.739064	1.51014	1.97212e-05	1.15507	0.00112441	1.65126	3.067e-06	1.59767	5.97813e-06	0.0539715
WBGene00001134	eat-3	138.413	145.028	144.621	110.558	107.925	111.489	114.935	119.249	107.899	95.0267	91.9619	96.2557	98.2986	100.817	98.6031	139.121	142.273	138.16	156.627	144.239	152.887	109.945	110.642	109.901	116.585	117.93	117.604	103.331	100.395	94.0713	106.79	92.9899	97.7745	124.7	136.239	136.458	eat-3	0.0835561	0.0939476	-0.45644	2.96911e-14	-0.364992	2.66699e-11	-0.60781	1.62196e-18	-0.610194	1.4468e-18	-0.191767
WBGene00001135	eat-4	3.24828	3.99484	4.14716	2.74983	3.1339	2.8797	3.14307	3.00358	2.99239	3.531	2.9815	2.84071	2.41958	2.70258	2.88296	3.52457	3.49954	4.00842	3.05599	3.54383	3.96982	3.03631	3.05063	2.64765	2.80449	2.53409	3.01162	2.81864	3.15864	2.66157	2.92122	2.13231	2.90491	3.10245	3.37387	3.45364	eat-4	-0.107799	0.533376	-0.269879	0.0574759	-0.335407	0.0207579	-0.286502	0.0408764	-0.415858	0.00437779	-0.0834733
WBGene00001136	eat-5	2.75243	2.41717	1.89663	3.05063	3.16483	3.09202	2.57859	2.89081	2.28622	1.53311	1.37905	1.51581	2.17526	1.75078	1.96403	1.62042	1.25411	2.57425	2.28415	2.47674	3.13765	3.46925	2.98531	2.74363	2.21762	2.80017	2.63595	1.39135	1.41973	1.38598	1.66767	1.61144	1.62425	2.14015	1.96954	2.09948	eat-5	0.163729	0.490495	0.226421	0.194324	-0.0388353	0.844776	-0.898862	5.80742e-05	-0.674507	0.00112029	-0.334602
WBGene00001137	eat-6	883.39	910.213	894.123	888.559	861.732	841.497	817.274	829.774	841.497	708.612	681.795	725.77	702.274	669.933	714.569	914.909	950.636	877.23	1061.12	1016.87	1054.76	899.159	904.78	914.909	904.78	984.724	940.489	764.512	732.245	747.545	771.141	771.141	747.545	1061.12	1140.11	1085.53	eat-6	0.220896	1.81684e-08	-0.204216	2.04466e-08	-0.14723	1.37174e-05	-0.481125	6.46587e-20	-0.452088	6.21122e-19	0.0688273
WBGene00001145	eat-16	27.4696	24.8098	25.5298	30.8617	29.9872	32.7894	30.1741	30.3762	29.9018	44.3585	46.299	47.5742	45.1625	45.277	44.6203	26.3114	27.363	27.8054	27.6713	24.8448	25.9562	30.6625	32.2021	32.3166	28.2797	29.4593	28.6514	48.0283	52.1493	47.6083	50.2077	49.3799	52.1442	27.2845	28.0652	30.4174	eat-16	0.0120942	0.884863	0.279513	2.16783e-06	0.139927	0.0123116	0.913457	5.09982e-23	0.952349	9.13205e-24	0.128073
WBGene00001147	eat-18	0.532178	0.216921	0.282607	0.21404	0.351112	0.21404	0.29103	0.282607	0.254832	0.366715	0.423349	0.271643	0.298924	0.425064	0.458111	0.339423	0.34637	0.290645	0.232455	0.195942	0.337458	0.607997	0.347058	0.454873	0.337458	0.396043	0.165985	0.516854	0.357767	0.464997	0.441914	0.381961	0.27481	0.37516	0.356993	0.754102	eat-18	-0.362443	0.539221	0.881053	0.0380712	0.176476	0.722643	0.828206	0.0482543	0.531435	0.22058	0.905116
WBGene00001148	eat-20	41.7053	41.5882	38.4974	21.0601	20.579	19.2091	21.9734	21.612	21.1492	32.2447	32.2604	31.2295	31.0249	28.8192	30.4496	42.2549	46.9671	47.7994	41.8189	42.8447	41.2719	20.6625	23.7996	22.1942	23.9118	23.3023	24.6127	39.4708	47.7118	46.9286	35.5696	38.9925	41.5619	44.4985	44.0939	43.8954	eat-20	0.0490509	0.568019	-0.920114	6.16385e-17	-0.810287	3.43695e-15	0.0856885	0.170908	-0.119844	0.0622538	0.073321
WBGene00001149	bcat-1	218.014	229.643	229.257	390.226	379.146	388.286	409.083	432.959	416.114	470.158	437.895	450.992	366.63	366.63	369.995	216.267	221.017	231.672	211.15	210.347	210.43	392.308	413.124	424.617	401.107	394.065	396.619	551.859	551.859	555.921	397.849	404.765	395.711	206.607	220.127	216.871	bcat-1	-0.0987846	0.0108295	0.960104	3.08263e-31	0.915261	3.76256e-30	1.39303	1.26046e-38	0.923117	6.80296e-31	0.0258689
WBGene00001150	ech-1.1	10.9558	10.4401	11.0764	11.4853	9.61188	11.3493	10.6107	11.5242	9.83427	8.5625	7.14523	7.37947	8.7669	7.74922	9.57954	9.13473	8.87634	9.27354	6.12076	6.2104	6.5726	9.51861	8.95697	8.74721	9.07255	8.87078	9.09305	6.38324	6.03471	6.28852	7.56939	8.00619	7.88421	7.38058	6.37039	6.0405	ech-1.1	-0.780746	2.33741e-10	0.525949	1.05523e-06	0.516839	1.64839e-06	-0.0148278	0.89175	0.311769	0.00219933	0.0618619
WBGene00001151	ech-2	34.1339	32.1288	33.6992	16.1249	18.2734	17.101	17.6892	18.2056	16.529	10.0276	9.95374	9.82551	10.2944	10.6862	10.9614	32.0514	32.4889	30.9122	37.2793	37.0116	35.3054	17.1509	16.2828	18.9736	19.8034	19.9364	20.0013	11.0914	10.885	9.73996	8.77999	11.805	10.7025	30.9959	28.4395	29.551	ech-2	0.132826	0.0312791	-1.06694	9.246e-22	-0.875007	6.15012e-19	-1.79084	2.09651e-28	-1.81912	1.55549e-28	-0.300969
WBGene00001152	ech-3	11.4888	13.8737	13.1451	11.2529	10.8477	11.4878	12.878	11.976	11.2812	17.0599	17.2795	17.4743	16.3065	17.4743	15.5645	14.1052	13.6736	14.6432	14.6897	14.4618	15.1909	14.2489	15.4382	13.153	14.3985	13.3803	15.2727	21.2353	19.6306	22.0207	17.3314	15.6991	18.3807	14.6116	14.4966	13.0626	ech-3	0.207779	0.0309749	-0.0524347	0.540635	-0.0444039	0.612615	0.502758	1.26733e-08	0.210769	0.00805168	-0.0739117
WBGene00001153	ech-4	85.7087	87.4114	83.762	64.0105	64.6447	62.5504	59.398	64.6816	59.2638	49.835	53.7073	49.4462	55.9043	56.1881	54.5566	75.4992	79.6161	80.0158	72.5949	74.0749	70.5727	59.9531	61.7193	61.3636	61.8352	61.4001	59.0758	43.4002	44.3043	42.3763	43.8778	48.6785	46.0775	62.0043	64.1557	62.6329	ech-4	-0.241867	3.12116e-07	-0.247022	1.10193e-07	-0.252927	7.46058e-08	-0.739868	6.31925e-22	-0.649117	5.94444e-20	-0.202391
WBGene00001154	ech-5	51.5926	52.5797	49.7529	26.0069	25.7692	26.5338	27.6713	27.3401	27.4264	16.8284	19.6652	19.2841	17.9474	19.815	17.5964	48.8653	47.084	48.4564	51.9411	51.584	54.4933	29.272	28.1399	28.893	30.9063	30.3042	33.3386	17.4768	17.7309	17.5473	17.7478	19.2607	18.5803	39.8646	43.8462	44.4261	ech-5	0.037775	0.546493	-0.87233	3.74079e-21	-0.741728	1.04987e-18	-1.5823	1.91212e-29	-1.50765	8.04315e-29	-0.303717
WBGene00001155	ech-6	483.042	474.312	477.26	128.958	131.679	132.395	125.402	135.981	129.661	74.5821	77.8063	76.4489	81.7311	83.6661	79.6702	485.888	471.636	471.636	352.82	339.596	343.346	124.964	118.536	118.565	123.562	120.565	120.602	75.5104	74.3825	76.3992	75.0865	80.4686	78.1982	221.615	244.335	227.301	ech-6	-0.470122	3.05271e-19	-1.51662	8.94085e-38	-1.5057	1.91942e-37	-2.19433	1.53154e-43	-2.14806	3.21908e-43	-0.580321
WBGene00001156	ech-7	47.3147	46.5291	47.8184	32.646	36.666	35.5845	42.3031	38.9925	39.8449	23.6866	31.3651	26.3089	18.7087	22.2855	19.0612	45.7932	49.4566	47.72	70.6838	76.5233	75.1167	56.7409	53.4401	54.4761	62.2254	52.5416	59.8829	33.8658	32.2604	35.7034	31.6754	36.6757	33.7959	90.4584	82.0384	77.9463	ech-7	0.649494	7.08288e-13	-0.432833	5.23809e-09	-0.351132	5.03422e-07	-1.12692	3.40832e-21	-1.12391	3.88623e-21	0.169943
WBGene00001157	ech-8	18.1117	17.1085	17.0509	7.15476	5.98056	8.29505	7.1906	8.6591	7.14278	7.14278	7.9483	7.57708	8.99361	8.52385	8.62014	17.2672	17.7309	18.4223	19.1196	18.1986	19.3577	10.6103	10.6479	8.95951	11.0431	8.95359	9.93575	7.91182	8.37426	8.75143	9.08652	7.21228	8.62014	10.2979	10.8824	9.77953	ech-8	0.116709	0.202882	-0.911321	3.14125e-14	-0.925824	2.73764e-14	-1.17934	2.25687e-17	-1.19167	1.76192e-17	-0.873171
WBGene00001158	ech-9	1.42274	2.19051	1.89663	8.76159	8.02105	8.22365	7.76583	8.6591	7.32775	3.55651	3.01048	3.0628	3.02714	2.31504	2.36573	1.2847	1.82843	1.41058	1.55783	1.49279	1.38394	28.5313	28.3554	28.0744	24.3067	25.0165	23.4309	5.10315	4.28608	4.40264	2.42569	3.28865	2.73375	8.80649	8.39763	7.62696	ech-9	-0.292137	0.338897	4.26161	1.94623e-26	4.03734	3.06129e-25	1.63437	1.8027e-10	0.919847	9.71898e-05	2.48454
WBGene00001159	eff-1	7.57863	6.49308	7.46843	5.44988	4.99578	4.79369	5.83975	5.6946	5.01775	31.775	32.2604	32.8946	16.9588	14.4711	16.1295	8.0896	7.45705	6.57023	6.8219	5.59248	7.3218	5.58503	5.73733	5.33689	5.81444	6.36534	5.8351	48.3203	51.1863	47.9953	16.4822	17.4014	17.8587	6.20839	6.66636	6.77672	eff-1	-0.132039	0.313609	-0.235826	0.0384707	-0.123612	0.279542	2.91051	2.39352e-34	1.39897	3.72547e-20	0.0019734
WBGene00001160	efk-1	94.0475	97.6585	92.3932	94.2563	87.7827	86.4531	87.2856	92.0769	90.5576	111.457	105.263	105.238	95.1183	93.2811	96.0571	99.1014	94.6847	98.6761	108.037	106.79	110.047	100.754	98.2986	103.277	105.923	103.687	106.554	128.176	128.278	126.223	105.705	102.944	104.337	112.836	115.915	112.517	efk-1	0.193748	3.60881e-06	-0.103942	0.00381521	-0.0391901	0.278355	0.236321	4.11355e-09	-0.0537404	0.121006	0.071006
WBGene00001161	efl-1	64.4003	61.846	61.7758	38.8503	40.9037	43.6436	45.896	47.1688	47.524	22.1076	23.376	23.6735	21.6281	22.058	22.5755	61.9615	60.6862	63.6441	63.4688	69.0821	64.0347	37.3104	35.1527	36.6916	41.8833	43.9303	42.1165	22.3605	22.9256	22.955	22.9062	20.801	22.7193	69.1743	70.3509	68.276	efl-1	0.0634796	0.216075	-0.848211	1.0143e-22	-0.619098	5.08808e-18	-1.52553	3.28253e-31	-1.56558	1.68789e-31	0.0809668
WBGene00001162	efl-2	25.4798	25.2059	25.0754	14.23	13.9274	14.1362	15.9746	15.6122	15.6702	10.8461	9.30748	9.85423	10.9645	10.2275	9.26986	27.737	26.3089	24.8494	26.8326	27.1036	24.4203	12.723	13.6341	12.6344	15.7845	16.4996	14.5839	12.5258	13.4012	11.2604	12.8836	10.9124	11.6223	27.1271	25.9821	28.8896	efl-2	0.0470756	0.566574	-1.0062	1.50856e-18	-0.74179	1.39921e-14	-1.0774	1.26997e-19	-1.14728	2.08834e-20	0.0657011
WBGene00001163	efn-2	13.0265	13.4684	12.4566	8.43471	7.14762	8.62354	8.96104	8.68836	8.34743	20.0214	19.0622	18.2975	15.4765	16.3418	15.2868	12.1197	13.189	12.9042	12.2628	11.6425	13.4345	8.52064	8.61283	7.72153	8.59458	9.2396	7.92951	23.3663	28.177	22.955	15.4102	16.3134	17.5186	12.3572	11.706	12.2168	efn-2	-0.0628604	0.573613	-0.586258	3.94494e-08	-0.5356	2.56e-07	0.992722	6.1159e-18	0.399748	3.76418e-06	-0.0392995
WBGene00001164	efn-3	8.22096	9.30315	8.5485	3.94231	3.89785	3.91098	4.56131	4.3306	4.95208	1.64231	1.70759	1.71572	1.79504	2.50757	1.90724	9.08251	8.54614	9.89484	4.74837	5.83975	5.29637	3.1339	4.37695	3.45364	4.0263	3.71197	3.91098	0.726813	0.996795	0.963744	2.06347	1.66767	1.95283	6.94742	6.04961	6.52559	efn-3	-0.718035	1.75734e-08	-0.544154	4.42733e-05	-0.443143	0.000548448	-2.57232	8.58259e-17	-1.48315	4.4479e-13	0.300403
WBGene00001165	efn-4	17.8165	17.3569	16.5745	6.3001	8.16316	6.31546	8.57754	8.08175	8.6943	5.10843	4.54898	4.596	5.08157	5.42321	4.89588	18.1782	17.6945	18.2267	12.6444	12.6659	11.5207	5.85682	5.78251	5.89456	6.04246	6.16838	6.33512	3.60601	3.73975	4.17235	4.96834	4.94193	5.14529	16.7967	14.5933	14.8719	efn-4	-0.491354	1.41632e-08	-1.06946	5.28816e-16	-0.988703	5.63911e-15	-1.67844	4.87345e-21	-1.28948	2.90537e-18	0.327575
WBGene00001166	eftu-2	185.054	173.574	177.339	148.497	145.632	147.117	148.891	149.689	150.767	131.119	125.807	130.102	131.459	128.871	129.792	173.288	166.846	162.591	176.328	181.591	186.853	143.316	146.766	143.664	144.879	158.863	155.55	135.378	129.961	124.108	117.711	120.292	114.506	178.218	180.143	171.158	eftu-2	0.0236071	0.624949	-0.328478	2.65423e-12	-0.246936	6.21414e-09	-0.484727	6.92115e-18	-0.627891	6.82679e-22	-0.0409039
[truncated: 17,545 more rows]
[truncated: 7 more columns]

## Sheet: Up after cco-1 RNAi_1382
Gene ID	Symbol	ev_1	ev_2	ev_3	vha-1_1	vha-1_2	vha-1_3	vha-4_1	vha-4_2	vha-4_3	vha-6_1	vha-6_2	vha-6_3	vha-16_1	vha-16_2	vha-16_3	vha-19_1	vha-19_2	vha-19_3	atfs-1_1	atfs-1_2	atfs-1_3	cco-1+ev_1	cco-1+ev_2	cco-1+ev_3	cco-1+vha-1_1	cco-1+vha-1_2	cco-1+vha-1_3	cco-1+vha-4_1	cco-1+vha-4_2	cco-1+vha-4_3	cco-1+vha-6_1	cco-1+vha-6_2	cco-1+vha-6_3	cco-1+vha-16_1	cco-1+vha-16_2	cco-1+vha-16_3	cco-1+vha-19_1	cco-1+vha-19_2	cco-1+vha-19_3	cco-1+atfs-1_1	cco-1+atfs-1_2	cco-1+atfs-1_3	Gene group
[truncated: 1,382 more rows]

[truncated: 2 more sheets: All four VHA dependent_325, VHA & ATFS-1 dependent_307]
